# Supplementary material for: Toxicity Analysis of Mesoporous Polydopamine on Intestinal Tissue and Microflora
Source: Molecules. 2022 Sep 30;27(19):6461. doi: 10.3390/molecules27196461 (PMC9571127; doi:10.3390/molecules27196461)
Supplement: Supplementary file 1 [file molecules-27-06461-s001.zip]

Archive with 1 entries (1 files):
- molecules-1915551-supplementary.xls
