# Supplementary material for: Toxicity Analysis of Mesoporous Polydopamine on Intestinal Tissue and Microflora
Source: Molecules. 2022 Sep 30;27(19):6461. doi: 10.3390/molecules27196461 (PMC9571127; doi:10.3390/molecules27196461)
Supplement: Supplementary file 1 [file molecules-27-06461-s001.zip › molecules-1915551-supplementary.xls]

## Sheet: Table S1
Table S1 Comparison of top 7 phylum between groups
	con vs. ig		con vs. im		con vs. iv
	pval	padj	pval	padj	pval	padj
Acidobacteria	0.517551	0.724571	0.0995618	0.174233	0.0995618	0.174233
Actinobacteria	0.517551	0.724571	0.0995618	0.174233	0.0995618	0.174233
Bacteroidetes	0.517551	0.724571	0.0995618	0.174233	0.517551	0.517551
Proteobacteria	0.517551	0.724571	0.996255	0.996255	0.0995618	0.174233
Verrucomicrobia	0.517551	0.724571	0.0995618	0.174233	0.0995618	0.174233
Candidatus_Saccharibacteria	0.996255	0.996255	0.517551	0.603809	0.517551	0.517551
Firmicutes	0.996255	0.996255	0.517551	0.603809	0.517551	0.517551

## Sheet: Table S2
Table S2 Comparison of top 19 genus between groups
	con vs. ig		con vs. im		con vs. iv
	pval	padj	pval	padj	pval	padj
Alistipes	0.996255	0.996255	0.996255	0.996255	0.996255	0.996255
Alloprevotella	0.517551	0.983347	0.996255	0.996255	0.996255	0.996255
Arthrobacter	0.517551	0.983347	0.996255	0.996255	0.0995618	0.315279
Bacteroides	0.996255	0.996255	0.996255	0.996255	0.0995618	0.315279
Barnesiella	0.517551	0.983347	0.517551	0.819456	0.517551	0.655564
Clostridium_IV	0.996255	0.996255	0.517551	0.819456	0.517551	0.655564
Clostridium_XlVa	0.996255	0.996255	0.0995618	0.472919	0.517551	0.655564
Desulfovibrio	0.996255	0.996255	0.517551	0.819456	0.517551	0.655564
Flavonifractor	0.996255	0.996255	0.517551	0.819456	0.996255	0.996255
Helicobacter	0.517551	0.983347	0.517551	0.819456	0.517551	0.655564
Lactobacillus	0.517551	0.983347	0.517551	0.819456	0.996255	0.996255
Odoribacter	0.517551	0.983347	0.996255	0.996255	0.517551	0.655564
Oscillibacter	0.996255	0.996255	0.996255	0.996255	0.0995618	0.315279
Parabacteroides	0.517551	0.983347	0.0995618	0.472919	0.0995618	0.315279
Pedobacter	0.517551	0.983347	0.0995618	0.472919	0.0995618	0.315279
Prevotella	0.517551	0.983347	0.996255	0.996255	0.517551	0.655564
Pseudomonas	0.996255	0.996255	0.517551	0.819456	0.517551	0.655564
Rikenella	0.0995618	0.983347	0.0995618	0.472919	0.0995618	0.315279
Saccharibacteria_genera_incertae_sedis	0.996255	0.996255	0.517551	0.819456	0.517551	0.655564

## Sheet: Table S3
Table S3 Differential OTUs analysis
	con vs. ig		con vs. im		con vs. iv
	pval	padj	pval	padj	pval	padj
OTU1	1	1	0.7	0.748403	0.7	0.746651
OTU10	1	1	0.4	0.571658	0.2	0.391058
OTU100	1	1	0.1	0.346951	0.1	0.356897
OTU1000	0.115688	0.760182	0.0636026	0.271696	0.0636026	0.293441
OTU1001	0.1	0.760182	0.0636026	0.271696	0.0636026	0.293441
OTU1002	0.115688	0.760182	0.0636026	0.271696	0.0636026	0.293441
OTU1003	0.657905	0.897818	0.0593464	0.271696	0.0593464	0.293441
OTU1004	0.642835	0.897818	0.0593464	0.271696	0.0593464	0.293441
OTU1005	0.268286	0.760182	0.0636026	0.271696	0.0636026	0.293441
OTU1006	0.121183	0.760182	0.0765225	0.292224	0.0636026	0.293441
OTU1007	0.504985	0.760182	0.504985	0.571658	1	1
OTU1008	0.375825	0.760182	0.0636026	0.271696	0.0636026	0.293441
OTU1009	1	1	0.196706	0.404407	0.196706	0.391058
OTU101	0.0765225	0.760182	0.7	0.748403	0.7	0.746651
OTU1010	0.506555	0.760182	0.0636026	0.271696	0.0636026	0.293441
OTU1011	0.822187	1	0.653095	0.724358	0.824778	0.868703
OTU1012	0.184039	0.760182	0.0636026	0.271696	0.0636026	0.293441
OTU1013	0.813664	1	0.196706	0.404407	0.813664	0.864031
OTU1014	0.187632	0.760182	0.3017	0.571658	0.619257	0.68794
OTU1015	0.504985	0.760182	1	1	0.504985	0.564151
OTU1016	0.504985	0.760182	0.504985	0.571658	0.504985	0.564151
OTU1017	1	1	1	1	0.4795	0.564151
OTU1018	0.196706	0.760182	0.504985	0.571658	NA	NA
OTU1019	0.813664	1	0.642835	0.718047	0.4795	0.564151
OTU102	0.7	0.911479	0.4	0.571658	0.1	0.356897
OTU1020	0.657905	0.897818	0.0593464	0.271696	0.0593464	0.293441
OTU1021	1	1	0.504985	0.571658	0.504985	0.564151
OTU1022	1	1	0.0636026	0.271696	0.0636026	0.293441
OTU1023	0.504985	0.760182	0.504985	0.571658	0.504985	0.564151
OTU1024	0.504985	0.760182	0.504985	0.571658	0.504985	0.564151
OTU1025	0.7	0.911479	0.7	0.748403	0.7	0.746651
OTU1026	1	1	0.504985	0.571658	0.504985	0.564151
OTU1027	0.368688	0.760182	0.0593464	0.271696	0.0593464	0.293441
OTU1028	0.115688	0.760182	0.16416	0.404407	0.653095	0.717065
OTU1029	0.504985	0.760182	NA	NA	NA	NA
OTU103	0.7	0.911479	0.7	0.748403	0.4	0.564151
OTU1030	0.653095	0.897818	0.353679	0.571658	0.196706	0.391058
OTU1031	0.196706	0.760182	NA	NA	NA	NA
OTU1032	0.187632	0.760182	NA	NA	NA	NA
OTU1033	0.824778	1	0.1	0.346951	1	1
OTU1034	0.353679	0.760182	0.504985	0.571658	0.504985	0.564151
OTU1035	0.196706	0.760182	NA	NA	NA	NA
OTU1036	0.4795	0.760182	1	1	1	1
OTU1037	0.504985	0.760182	0.504985	0.571658	0.504985	0.564151
OTU1038	0.504985	0.760182	NA	NA	0.0636026	0.293441
OTU1039	0.504985	0.760182	0.196706	0.404407	0.0636026	0.293441
OTU104	0.2	0.760182	0.1	0.346951	0.7	0.746651
OTU1040	0.504985	0.760182	0.0636026	0.271696	0.0636026	0.293441
OTU1041	0.196706	0.760182	0.504985	0.571658	0.187632	0.391058
OTU1042	0.196706	0.760182	0.196706	0.404407	NA	NA
OTU1043	0.504985	0.760182	0.196706	0.404407	0.196706	0.391058
OTU1044	0.504985	0.760182	0.504985	0.571658	0.196706	0.391058
OTU1045	0.187632	0.760182	0.504985	0.571658	0.504985	0.564151
OTU1046	0.504985	0.760182	0.196706	0.404407	NA	NA
OTU1047	0.196706	0.760182	0.0636026	0.271696	0.196706	0.391058
OTU1048	0.504985	0.760182	0.504985	0.571658	0.504985	0.564151
OTU1049	0.504985	0.760182	0.0636026	0.271696	0.504985	0.564151
OTU105	0.2	0.760182	0.0765225	0.292224	0.0765225	0.302678
OTU1050	0.504985	0.760182	NA	NA	NA	NA
OTU1051	NA	NA	NA	NA	NA	NA
OTU1052	NA	NA	0.504985	0.571658	0.504985	0.564151
OTU1053	0.504985	0.760182	NA	NA	0.0636026	0.293441
OTU1054	NA	NA	NA	NA	0.504985	0.564151
OTU1055	1	1	0.0636026	0.271696	0.0636026	0.293441
OTU1056	0.196706	0.760182	0.196706	0.404407	0.196706	0.391058
OTU1057	0.375825	0.760182	0.0636026	0.271696	0.0636026	0.293441
OTU1058	0.813664	1	0.196706	0.404407	0.196706	0.391058
OTU1059	0.0721982	0.760182	0.0593464	0.271696	0.0593464	0.293441
OTU106	1	1	0.7	0.748403	0.7	0.746651
OTU1060	0.2	0.760182	0.0636026	0.271696	0.0636026	0.293441
OTU1061	0.506555	0.760182	0.0636026	0.271696	0.0636026	0.293441
OTU1062	0.7	0.911479	0.0636026	0.271696	0.0765225	0.302678
OTU1063	0.268286	0.760182	0.0636026	0.271696	0.4	0.564151
OTU1064	0.16416	0.760182	0.0636026	0.271696	0.0636026	0.293441
OTU1065	0.824778	1	0.642835	0.718047	0.0765225	0.302678
OTU1066	0.1	0.760182	0.0636026	0.271696	0.0636026	0.293441
OTU1067	0.500184	0.760182	0.0636026	0.271696	0.0636026	0.293441
OTU1068	1	1	0.196706	0.404407	0.196706	0.391058
OTU1069	0.0593464	0.760182	0.345779	0.571658	0.345779	0.564151
OTU107	0.7	0.911479	0.4	0.571658	1	1
OTU1070	0.261155	0.760182	0.115688	0.395592	0.0636026	0.293441
OTU1071	0.16416	0.760182	0.0636026	0.271696	0.0636026	0.293441
OTU1072	1	1	0.196706	0.404407	0.353679	0.564151
OTU1073	0.653095	0.897818	0.0593464	0.271696	0.0593464	0.293441
OTU1074	1	1	0.0593464	0.271696	0.0593464	0.293441
OTU1075	0.16416	0.760182	0.0593464	0.271696	0.0593464	0.293441
OTU1076	0.353679	0.760182	0.504985	0.571658	1	1
OTU1077	0.813664	1	0.196706	0.404407	0.196706	0.391058
OTU1078	0.637352	0.897818	0.504985	0.571658	0.0468542	0.293441
OTU1079	1	1	1	1	0.813664	0.864031
OTU108	1	1	1	1	0.1	0.356897
OTU1080	0.375825	0.760182	0.0636026	0.271696	0.0636026	0.293441
OTU1081	0.1	0.760182	0.0636026	0.271696	0.0765225	0.302678
OTU1082	1	1	0.0593464	0.271696	0.493563	0.564151
OTU1083	0.642835	0.897818	0.0468542	0.271696	0.0468542	0.293441
OTU1084	1	1	0.196706	0.404407	0.196706	0.391058
OTU1085	0.504985	0.760182	0.504985	0.571658	0.504985	0.564151
OTU1086	0.824778	1	0.0636026	0.271696	0.0636026	0.293441
OTU1087	1	1	0.504985	0.571658	0.504985	0.564151
OTU1088	0.1	0.760182	0.0636026	0.271696	0.0636026	0.293441
OTU1089	0.368688	0.760182	0.0636026	0.271696	0.0636026	0.293441
OTU109	0.7	0.911479	0.268286	0.536383	0.1	0.356897
OTU1090	0.504985	0.760182	0.504985	0.571658	0.504985	0.564151
OTU1091	0.268286	0.760182	0.0636026	0.271696	0.0636026	0.293441
OTU1092	0.822187	1	0.0593464	0.271696	0.0593464	0.293441
OTU1093	0.157299	0.760182	0.653095	0.724358	0.653095	0.717065
OTU1094	0.822187	1	0.0593464	0.271696	0.0721982	0.302678
OTU1095	0.4	0.760182	0.0636026	0.271696	0.0636026	0.293441
OTU1096	0.506555	0.760182	0.0636026	0.271696	0.0636026	0.293441
OTU1097	0.0765225	0.760182	0.0593464	0.271696	0.0593464	0.293441
OTU1098	0.2	0.760182	0.0636026	0.271696	0.0636026	0.293441
OTU1099	1	1	0.619257	0.697185	1	1
OTU11	0.4	0.760182	0.1	0.346951	0.7	0.746651
OTU110	0.7	0.911479	0.7	0.748403	0.1	0.356897
OTU1100	0.504985	0.760182	NA	NA	NA	NA
OTU1101	0.657905	0.897818	0.0593464	0.271696	0.0593464	0.293441
OTU1102	0.196706	0.760182	NA	NA	NA	NA
OTU1103	0.196706	0.760182	0.504985	0.571658	NA	NA
OTU1104	0.4795	0.760182	1	1	1	1
OTU1105	0.196706	0.760182	NA	NA	NA	NA
OTU1106	0.187632	0.760182	NA	NA	NA	NA
OTU1107	0.504985	0.760182	NA	NA	NA	NA
OTU1108	0.196706	0.760182	NA	NA	NA	NA
OTU1109	1	1	0.506555	0.571658	0.4795	0.564151
OTU111	0.7	0.911479	0.7	0.748403	0.1	0.356897
OTU1110	0.0593464	0.760182	0.0636026	0.271696	0.0636026	0.293441
OTU1111	0.504985	0.760182	NA	NA	0.187632	0.391058
OTU1112	0.504985	0.760182	NA	NA	0.196706	0.391058
OTU1113	0.504985	0.760182	0.187632	0.404407	0.0593464	0.293441
OTU1114	1	1	1	1	0.115688	0.391058
OTU1115	0.504985	0.760182	0.504985	0.571658	0.196706	0.391058
OTU1116	0.642835	0.897818	0.1	0.346951	0.1	0.356897
OTU1117	0.196706	0.760182	0.504985	0.571658	0.196706	0.391058
OTU1118	1	1	1	1	0.813664	0.864031
OTU1119	0.504985	0.760182	0.504985	0.571658	NA	NA
OTU112	1	1	1	1	1	1
OTU1120	0.504985	0.760182	0.504985	0.571658	0.504985	0.564151
OTU1121	NA	NA	0.0636026	0.271696	0.504985	0.564151
OTU1122	NA	NA	NA	NA	NA	NA
OTU1123	NA	NA	0.504985	0.571658	NA	NA
OTU1124	0.504985	0.760182	0.504985	0.571658	NA	NA
OTU1125	1	1	1	1	0.196706	0.391058
OTU1126	NA	NA	0.504985	0.571658	NA	NA
OTU1127	NA	NA	0.504985	0.571658	NA	NA
OTU1128	NA	NA	0.504985	0.571658	0.504985	0.564151
OTU1129	NA	NA	NA	NA	0.504985	0.564151
OTU113	0.642835	0.897818	0.0593464	0.271696	0.0593464	0.293441
OTU1130	NA	NA	0.504985	0.571658	0.0636026	0.293441
OTU1131	NA	NA	NA	NA	0.196706	0.391058
OTU1132	0.653095	0.897818	0.0593464	0.271696	0.0593464	0.293441
OTU1133	0.506555	0.760182	0.0636026	0.271696	0.0636026	0.293441
OTU1134	1	1	0.0636026	0.271696	0.0636026	0.293441
OTU1135	0.813664	1	0.196706	0.404407	0.196706	0.391058
OTU1136	0.642835	0.897818	0.196706	0.404407	0.196706	0.391058
OTU1137	1	1	0.0593464	0.271696	0.0593464	0.293441
OTU1138	0.1	0.760182	0.1	0.346951	1	1
OTU1139	1	1	0.0593464	0.271696	0.0593464	0.293441
OTU114	1	1	1	1	0.1	0.356897
OTU1140	0.4795	0.760182	1	1	0.157299	0.391058
OTU1141	1	1	0.0593464	0.271696	0.0593464	0.293441
OTU1142	0.345779	0.760182	0.187632	0.404407	0.187632	0.391058
OTU1143	0.16416	0.760182	0.0636026	0.271696	0.0636026	0.293441
OTU1144	0.3017	0.760182	0.0593464	0.271696	0.0593464	0.293441
OTU1145	0.4795	0.760182	0.196706	0.404407	0.196706	0.391058
OTU1146	0.653095	0.897818	0.0636026	0.271696	0.0636026	0.293441
OTU1147	0.653095	0.897818	0.0636026	0.271696	0.261155	0.508711
OTU1148	0.268286	0.760182	0.0636026	0.271696	0.0765225	0.302678
OTU1149	0.16416	0.760182	0.0636026	0.271696	0.0636026	0.293441
OTU115	1	1	0.4	0.571658	0.7	0.746651
OTU1150	0.0721982	0.760182	0.0593464	0.271696	0.0593464	0.293441
OTU1151	0.184039	0.760182	0.0593464	0.271696	0.0593464	0.293441
OTU1152	0.0721982	0.760182	0.0593464	0.271696	0.0593464	0.293441
OTU1153	1	1	0.196706	0.404407	0.196706	0.391058
OTU1154	0.184039	0.760182	0.0636026	0.271696	0.0636026	0.293441
OTU1155	1	1	0.0636026	0.271696	0.0636026	0.293441
OTU1156	1	1	0.0593464	0.271696	0.0593464	0.293441
OTU1157	0.653095	0.897818	0.0593464	0.271696	0.0593464	0.293441
OTU1158	0.375825	0.760182	0.0636026	0.271696	0.0636026	0.293441
OTU1159	0.657905	0.897818	0.0593464	0.271696	0.493563	0.564151
OTU116	1	1	0.7	0.748403	0.7	0.746651
OTU1160	0.813664	1	0.0593464	0.271696	0.0593464	0.293441
OTU1161	0.115688	0.760182	0.268286	0.536383	0.16416	0.391058
OTU1162	1	1	0.196706	0.404407	0.196706	0.391058
OTU1163	0.500184	0.760182	0.196706	0.404407	0.196706	0.391058
OTU1164	0.368688	0.760182	0.0593464	0.271696	0.0593464	0.293441
OTU1165	0.4795	0.760182	0.504985	0.571658	0.504985	0.564151
OTU1166	0.16416	0.760182	0.115688	0.395592	0.0636026	0.293441
OTU1167	0.642835	0.897818	0.0593464	0.271696	0.0593464	0.293441
OTU1168	1	1	0.157299	0.404407	0.0593464	0.293441
OTU1169	0.4795	0.760182	0.196706	0.404407	0.642835	0.708556
OTU117	1	1	0.196706	0.404407	0.196706	0.391058
OTU1170	0.7	0.911479	0.0636026	0.271696	0.0636026	0.293441
OTU1171	0.504985	0.760182	0.504985	0.571658	0.504985	0.564151
OTU1172	0.504985	0.760182	0.504985	0.571658	0.504985	0.564151
OTU1173	0.368688	0.760182	0.0593464	0.271696	0.0593464	0.293441
OTU1174	1	1	0.0636026	0.271696	0.0636026	0.293441
OTU1175	0.504985	0.760182	1	1	1	1
OTU1176	1	1	0.0468542	0.271696	0.0468542	0.293441
OTU1177	0.500184	0.760182	0.196706	0.404407	0.196706	0.391058
OTU1178	1	1	0.619257	0.697185	0.187632	0.391058
OTU1179	0.353679	0.760182	0.196706	0.404407	0.353679	0.564151
OTU118	0.500184	0.760182	0.7	0.748403	0.121183	0.391058
OTU1180	0.504985	0.760182	1	1	1	1
OTU1181	0.368688	0.760182	0.0636026	0.271696	0.0636026	0.293441
OTU1182	0.2	0.760182	0.0765225	0.292224	0.0765225	0.302678
OTU1183	1	1	0.115688	0.395592	0.0636026	0.293441
OTU1184	1	1	0.504985	0.571658	0.504985	0.564151
OTU1185	0.4795	0.760182	0.196706	0.404407	0.196706	0.391058
OTU1186	0.196706	0.760182	NA	NA	NA	NA
OTU1187	0.196706	0.760182	NA	NA	NA	NA
OTU1188	0.506555	0.760182	0.196706	0.404407	0.196706	0.391058
OTU1189	1	1	0.506555	0.571658	0.368688	0.564151
OTU119	0.7	0.911479	0.7	0.748403	0.2	0.391058
OTU1190	0.196706	0.760182	NA	NA	NA	NA
OTU1191	0.196706	0.760182	NA	NA	NA	NA
OTU1192	0.196706	0.760182	NA	NA	NA	NA
OTU1193	0.196706	0.760182	0.504985	0.571658	NA	NA
OTU1194	1	1	1	1	0.619257	0.68794
OTU1195	0.642835	0.897818	0.353679	0.571658	0.504985	0.564151
OTU1196	0.196706	0.760182	NA	NA	0.196706	0.391058
OTU1197	0.504985	0.760182	0.187632	0.404407	0.187632	0.391058
OTU1198	0.2	0.760182	0.268286	0.536383	0.268286	0.517087
OTU1199	0.4795	0.760182	0.504985	0.571658	0.368688	0.564151
OTU12	0.7	0.911479	0.4	0.571658	0.7	0.746651
OTU120	0.1	0.760182	0.2	0.404407	0.1	0.356897
OTU1200	0.504985	0.760182	0.196706	0.404407	NA	NA
OTU1201	0.115688	0.760182	0.353679	0.571658	0.504985	0.564151
OTU1202	1	1	0.375825	0.571658	0.268286	0.517087
OTU1203	0.657905	0.897818	0.268286	0.536383	0.121183	0.391058
OTU1204	0.504985	0.760182	NA	NA	0.187632	0.391058
OTU1205	0.642835	0.897818	0.642835	0.718047	0.504985	0.564151
OTU1206	0.504985	0.760182	0.504985	0.571658	0.504985	0.564151
OTU1207	0.813664	1	1	1	0.4795	0.564151
OTU1208	NA	NA	0.504985	0.571658	0.504985	0.564151
OTU1209	NA	NA	0.504985	0.571658	NA	NA
OTU121	0.4	0.760182	0.657905	0.724358	0.1	0.356897
OTU1210	NA	NA	0.504985	0.571658	NA	NA
OTU1211	NA	NA	0.504985	0.571658	0.504985	0.564151
OTU1212	0.504985	0.760182	0.196706	0.404407	0.0636026	0.293441
OTU1213	0.504985	0.760182	0.504985	0.571658	0.0636026	0.293441
OTU1214	NA	NA	0.196706	0.404407	0.196706	0.391058
OTU1215	0.504985	0.760182	0.196706	0.404407	0.0636026	0.293441
OTU1216	NA	NA	NA	NA	0.0636026	0.293441
OTU1217	0.504985	0.760182	NA	NA	0.196706	0.391058
OTU1218	0.504985	0.760182	NA	NA	0.0636026	0.293441
OTU1219	0.368688	0.760182	0.0593464	0.271696	0.653095	0.717065
OTU122	0.4	0.760182	0.2	0.404407	0.121183	0.391058
OTU1220	1	1	0.504985	0.571658	1	1
OTU1221	0.368688	0.760182	0.0593464	0.271696	0.642835	0.708556
OTU1222	0.121183	0.760182	0.0636026	0.271696	0.0636026	0.293441
OTU1223	0.824778	1	0.0636026	0.271696	0.0636026	0.293441
OTU1224	0.110149	0.760182	0.0593464	0.271696	0.0593464	0.293441
OTU1225	0.368688	0.760182	0.0636026	0.271696	0.115688	0.391058
OTU1226	0.0721982	0.760182	0.0593464	0.271696	0.0593464	0.293441
OTU1227	0.353679	0.760182	0.504985	0.571658	0.504985	0.564151
OTU1228	1	1	0.196706	0.404407	0.196706	0.391058
OTU1229	1	1	0.504985	0.571658	0.504985	0.564151
OTU123	1	1	0.7	0.748403	0.506555	0.564151
OTU1230	0.506555	0.760182	0.121183	0.404407	0.0765225	0.302678
OTU1231	1	1	0.0636026	0.271696	0.0636026	0.293441
OTU1232	1	1	0.196706	0.404407	0.196706	0.391058
OTU1233	0.4	0.760182	0.0765225	0.292224	0.0636026	0.293441
OTU1234	0.824778	1	0.196706	0.404407	0.4795	0.564151
OTU1235	0.4	0.760182	0.0636026	0.271696	0.0636026	0.293441
OTU1236	1	1	0.4795	0.571658	0.353679	0.564151
OTU1237	0.813664	1	0.187632	0.404407	0.187632	0.391058
OTU1238	0.184039	0.760182	0.0636026	0.271696	0.0636026	0.293441
OTU1239	0.653095	0.897818	0.0593464	0.271696	0.0593464	0.293441
OTU124	0.657905	0.897818	0.0765225	0.292224	0.0721982	0.302678
OTU1240	0.642835	0.897818	0.0593464	0.271696	0.0593464	0.293441
OTU1241	0.115688	0.760182	0.0593464	0.271696	0.0593464	0.293441
OTU1242	0.196706	0.760182	0.196706	0.404407	0.813664	0.864031
OTU1243	0.813664	1	0.196706	0.404407	0.196706	0.391058
OTU1244	0.824778	1	0.2	0.404407	0.115688	0.391058
OTU1245	0.653095	0.897818	0.196706	0.404407	0.196706	0.391058
OTU1246	0.196706	0.760182	0.196706	0.404407	0.196706	0.391058
OTU1247	1	1	0.504985	0.571658	0.504985	0.564151
OTU1248	0.7	0.911479	0.0636026	0.271696	0.375825	0.564151
OTU1249	0.268286	0.760182	0.184039	0.404407	0.184039	0.391058
OTU125	1	1	0.1	0.346951	0.268286	0.517087
OTU1250	0.506555	0.760182	0.196706	0.404407	0.196706	0.391058
OTU1251	0.353679	0.760182	0.504985	0.571658	0.4795	0.564151
OTU1252	0.268286	0.760182	0.0636026	0.271696	0.0636026	0.293441
OTU1253	0.500184	0.760182	0.187632	0.404407	0.187632	0.391058
OTU1254	1	1	0.196706	0.404407	0.196706	0.391058
OTU1255	0.184039	0.760182	0.0636026	0.271696	0.0636026	0.293441
OTU1256	1	1	0.196706	0.404407	0.196706	0.391058
OTU1257	0.653095	0.897818	0.196706	0.404407	0.196706	0.391058
OTU1258	0.0721982	0.760182	0.0593464	0.271696	1	1
OTU1259	0.813664	1	0.196706	0.404407	0.196706	0.391058
OTU126	0.1	0.760182	0.7	0.748403	0.7	0.746651
OTU1260	1	1	1	1	1	1
OTU1261	0.824778	1	0.0636026	0.271696	0.0636026	0.293441
OTU1262	0.261155	0.760182	0.0636026	0.271696	0.0636026	0.293441
OTU1263	1	1	0.0636026	0.271696	0.0636026	0.293441
OTU1264	1	1	0.196706	0.404407	0.196706	0.391058
OTU1265	1	1	0.0468542	0.271696	0.0468542	0.293441
OTU1266	0.504985	0.760182	0.504985	0.571658	0.504985	0.564151
OTU1267	0.504985	0.760182	0.504985	0.571658	0.504985	0.564151
OTU1268	1	1	0.196706	0.404407	0.196706	0.391058
OTU1269	0.504985	0.760182	0.504985	0.571658	0.504985	0.564151
OTU127	0.2	0.760182	0.0636026	0.271696	0.0636026	0.293441
OTU1270	1	1	0.196706	0.404407	0.196706	0.391058
OTU1271	0.642835	0.897818	0.0593464	0.271696	0.0593464	0.293441
OTU1272	0.368688	0.760182	0.0593464	0.271696	0.157299	0.391058
OTU1273	0.4795	0.760182	0.196706	0.404407	0.196706	0.391058
OTU1274	0.7	0.911479	0.1	0.346951	1	1
OTU1275	0.506555	0.760182	0.0636026	0.271696	0.0636026	0.293441
OTU1276	0.506555	0.760182	0.196706	0.404407	0.196706	0.391058
OTU1277	1	1	0.196706	0.404407	0.196706	0.391058
OTU1278	0.504985	0.760182	NA	NA	NA	NA
OTU1279	1	1	0.619257	0.697185	1	1
OTU128	0.0765225	0.760182	0.7	0.748403	1	1
OTU1280	0.196706	0.760182	NA	NA	NA	NA
OTU1281	0.196706	0.760182	NA	NA	NA	NA
OTU1282	0.196706	0.760182	NA	NA	NA	NA
OTU1283	0.813664	1	0.504985	0.571658	0.504985	0.564151
OTU1284	0.7	0.911479	1	1	0.4	0.564151
OTU1285	0.506555	0.760182	0.196706	0.404407	1	1
OTU1286	0.504985	0.760182	NA	NA	NA	NA
OTU1287	0.504985	0.760182	NA	NA	0.504985	0.564151
OTU1288	0.504985	0.760182	0.504985	0.571658	NA	NA
OTU1289	0.504985	0.760182	0.504985	0.571658	0.196706	0.391058
OTU129	1	1	1	1	0.1	0.356897
OTU1290	0.504985	0.760182	0.504985	0.571658	0.196706	0.391058
OTU1291	0.504985	0.760182	0.504985	0.571658	0.0593464	0.293441
OTU1292	0.504985	0.760182	0.0468542	0.271696	0.504985	0.564151
OTU1293	0.504985	0.760182	NA	NA	0.0636026	0.293441
OTU1294	0.504985	0.760182	0.187632	0.404407	0.196706	0.391058
OTU1295	0.504985	0.760182	0.504985	0.571658	0.504985	0.564151
OTU1296	NA	NA	0.504985	0.571658	0.0593464	0.293441
OTU1297	NA	NA	0.196706	0.404407	0.196706	0.391058
OTU1298	NA	NA	0.504985	0.571658	0.196706	0.391058
OTU1299	0.196706	0.760182	0.196706	0.404407	0.196706	0.391058
OTU13	0.1	0.760182	1	1	0.7	0.746651
OTU130	0.7	0.911479	0.7	0.748403	0.2	0.391058
OTU1300	0.2	0.760182	0.2	0.404407	0.1	0.356897
OTU1301	NA	NA	0.504985	0.571658	0.504985	0.564151
OTU1302	NA	NA	NA	NA	0.0593464	0.293441
OTU1303	NA	NA	NA	NA	0.504985	0.564151
OTU1304	NA	NA	NA	NA	0.196706	0.391058
OTU1305	NA	NA	NA	NA	0.504985	0.564151
OTU1306	NA	NA	0.504985	0.571658	0.504985	0.564151
OTU1307	1	1	0.196706	0.404407	0.196706	0.391058
OTU1308	0.16416	0.760182	0.0636026	0.271696	0.0636026	0.293441
OTU1309	1	1	0.0636026	0.271696	0.0636026	0.293441
OTU131	1	1	0.2	0.404407	1	1
OTU1310	0.353679	0.760182	0.196706	0.404407	0.196706	0.391058
OTU1311	0.268286	0.760182	0.0636026	0.271696	0.115688	0.391058
OTU1312	0.0636026	0.760182	0.0636026	0.271696	0.0636026	0.293441
OTU1313	0.642835	0.897818	0.0593464	0.271696	0.0468542	0.293441
OTU1314	0.121183	0.760182	0.0636026	0.271696	0.0636026	0.293441
OTU1315	0.813664	1	0.196706	0.404407	0.196706	0.391058
OTU1316	0.4	0.760182	0.0636026	0.271696	0.0636026	0.293441
OTU1317	0.121183	0.760182	0.0636026	0.271696	0.0636026	0.293441
OTU1318	0.157299	0.760182	0.0593464	0.271696	0.0593464	0.293441
OTU1319	0.7	0.911479	0.0636026	0.271696	0.0636026	0.293441
OTU132	0.642835	0.897818	0.0636026	0.271696	0.0636026	0.293441
OTU1320	0.157299	0.760182	0.0593464	0.271696	0.0593464	0.293441
OTU1321	0.642835	0.897818	0.196706	0.404407	0.196706	0.391058
OTU1322	0.196706	0.760182	0.353679	0.571658	0.196706	0.391058
OTU1323	0.184039	0.760182	0.0636026	0.271696	0.0636026	0.293441
OTU1324	0.3017	0.760182	0.0593464	0.271696	0.368688	0.564151
OTU1325	0.16416	0.760182	0.0593464	0.271696	0.0593464	0.293441
OTU1326	0.653095	0.897818	0.0636026	0.271696	0.0636026	0.293441
OTU1327	0.619257	0.897818	0.187632	0.404407	0.187632	0.391058
OTU1328	0.4795	0.760182	0.196706	0.404407	0.196706	0.391058
OTU1329	1	1	0.0636026	0.271696	0.0636026	0.293441
OTU133	0.1	0.760182	0.1	0.346951	0.1	0.356897
OTU1330	0.0765225	0.760182	0.0636026	0.271696	0.0636026	0.293441
OTU1331	0.500184	0.760182	0.493563	0.571658	0.345779	0.564151
OTU1332	0.493563	0.760182	0.187632	0.404407	0.187632	0.391058
OTU1333	0.653095	0.897818	0.196706	0.404407	1	1
OTU1334	1	1	0.187632	0.404407	0.16416	0.391058
OTU1335	0.506555	0.760182	0.184039	0.404407	0.268286	0.517087
OTU1336	0.7	0.911479	0.0636026	0.271696	0.0636026	0.293441
OTU1337	0.268286	0.760182	0.0636026	0.271696	0.824778	0.868703
OTU1338	0.0765225	0.760182	0.0593464	0.271696	0.0593464	0.293441
OTU1339	0.824778	1	0.506555	0.571658	0.7	0.746651
OTU134	0.121183	0.760182	0.0765225	0.292224	0.2	0.391058
OTU1340	0.824778	1	0.196706	0.404407	0.196706	0.391058
OTU1341	0.353679	0.760182	0.0593464	0.271696	0.0593464	0.293441
OTU1342	0.115688	0.760182	0.0593464	0.271696	0.0593464	0.293441
OTU1343	0.506555	0.760182	0.0636026	0.271696	0.0636026	0.293441
OTU1344	1	1	0.504985	0.571658	0.504985	0.564151
OTU1345	0.268286	0.760182	0.0636026	0.271696	0.0636026	0.293441
OTU1346	1	1	0.504985	0.571658	1	1
OTU1347	0.813664	1	0.187632	0.404407	0.187632	0.391058
OTU1348	1	1	0.0636026	0.271696	0.0636026	0.293441
OTU1349	0.115688	0.760182	0.0636026	0.271696	0.0636026	0.293441
OTU135	0.7	0.911479	0.1	0.346951	0.0765225	0.302678
OTU1350	0.813664	1	0.196706	0.404407	0.196706	0.391058
OTU1351	0.0636026	0.760182	0.0636026	0.271696	0.0636026	0.293441
OTU1352	0.642835	0.897818	0.0468542	0.271696	0.0468542	0.293441
OTU1353	0.824778	1	0.0636026	0.271696	0.0636026	0.293441
OTU1354	0.4795	0.760182	0.0593464	0.271696	0.0593464	0.293441
OTU1355	0.500184	0.760182	0.642835	0.718047	0.500184	0.564151
OTU1356	1	1	0.0636026	0.271696	0.0636026	0.293441
OTU1357	0.375825	0.760182	0.0636026	0.271696	0.115688	0.391058
OTU1358	1	1	0.196706	0.404407	0.196706	0.391058
OTU1359	0.824778	1	0.0636026	0.271696	0.0636026	0.293441
OTU136	0.824778	1	0.653095	0.724358	0.7	0.746651
OTU1360	0.504985	0.760182	0.504985	0.571658	0.504985	0.564151
OTU1361	0.268286	0.760182	0.0765225	0.292224	0.0636026	0.293441
OTU1362	1	1	0.0636026	0.271696	0.0636026	0.293441
OTU1363	0.642835	0.897818	0.196706	0.404407	0.196706	0.391058
OTU1364	0.619257	0.897818	1	1	1	1
OTU1365	0.187632	0.760182	0.187632	0.404407	0.187632	0.391058
OTU1366	1	1	0.196706	0.404407	0.4795	0.564151
OTU1367	0.500184	0.760182	0.196706	0.404407	0.196706	0.391058
OTU1368	0.4795	0.760182	0.504985	0.571658	0.504985	0.564151
OTU1369	0.653095	0.897818	0.0593464	0.271696	0.0593464	0.293441
OTU137	0.619257	0.897818	0.0765225	0.292224	0.0765225	0.302678
OTU1370	0.4795	0.760182	0.504985	0.571658	0.504985	0.564151
OTU1371	0.4795	0.760182	0.504985	0.571658	0.504985	0.564151
OTU1372	0.619257	0.897818	0.504985	0.571658	0.504985	0.564151
OTU1373	0.504985	0.760182	0.504985	0.571658	0.504985	0.564151
OTU1374	0.368688	0.760182	0.0593464	0.271696	0.0593464	0.293441
OTU1375	0.657905	0.897818	0.0721982	0.292224	0.0593464	0.293441
OTU1376	0.657905	0.897818	0.0593464	0.271696	0.0593464	0.293441
OTU1377	0.187632	0.760182	0.187632	0.404407	0.187632	0.391058
OTU1378	0.504985	0.760182	0.504985	0.571658	0.504985	0.564151
OTU1379	0.504985	0.760182	1	1	1	1
OTU138	0.500184	0.760182	0.7	0.748403	1	1
OTU1380	0.504985	0.760182	0.504985	0.571658	0.504985	0.564151
OTU1381	0.653095	0.897818	0.196706	0.404407	0.196706	0.391058
OTU1382	1	1	0.504985	0.571658	0.504985	0.564151
OTU1383	0.268286	0.760182	0.0636026	0.271696	0.0636026	0.293441
OTU1384	0.504985	0.760182	0.504985	0.571658	0.504985	0.564151
OTU1385	0.813664	1	0.196706	0.404407	0.196706	0.391058
OTU1386	0.353679	0.760182	0.504985	0.571658	0.504985	0.564151
OTU1387	1	1	0.196706	0.404407	0.196706	0.391058
OTU1388	0.493563	0.760182	0.187632	0.404407	0.187632	0.391058
OTU1389	1	1	0.0636026	0.271696	0.0636026	0.293441
OTU139	0.4	0.760182	0.7	0.748403	0.4	0.564151
OTU1390	0.196706	0.760182	NA	NA	NA	NA
OTU1391	0.353679	0.760182	0.504985	0.571658	0.504985	0.564151
OTU1392	0.822187	1	0.0765225	0.292224	0.0765225	0.302678
OTU1393	0.196706	0.760182	NA	NA	NA	NA
OTU1394	0.196706	0.760182	NA	NA	NA	NA
OTU1395	0.196706	0.760182	NA	NA	NA	NA
OTU1396	0.196706	0.760182	NA	NA	NA	NA
OTU1397	0.1	0.760182	0.0636026	0.271696	0.0636026	0.293441
OTU1398	0.196706	0.760182	NA	NA	NA	NA
OTU1399	0.4795	0.760182	0.504985	0.571658	0.642835	0.708556
OTU14	0.4	0.760182	0.4	0.571658	0.7	0.746651
OTU140	0.4	0.760182	0.121183	0.404407	0.7	0.746651
OTU1400	0.196706	0.760182	NA	NA	NA	NA
OTU1401	0.368688	0.760182	0.0636026	0.271696	0.0636026	0.293441
OTU1402	0.196706	0.760182	NA	NA	NA	NA
OTU1403	0.504985	0.760182	NA	NA	NA	NA
OTU1404	0.196706	0.760182	NA	NA	NA	NA
OTU1405	0.504985	0.760182	NA	NA	0.504985	0.564151
OTU1406	0.824778	1	0.0636026	0.271696	0.121183	0.391058
OTU1407	0.504985	0.760182	NA	NA	0.0636026	0.293441
OTU1408	1	1	0.353679	0.571658	0.196706	0.391058
OTU1409	0.504985	0.760182	NA	NA	0.196706	0.391058
OTU141	0.824778	1	0.7	0.748403	0.1	0.356897
OTU1410	0.504985	0.760182	0.0636026	0.271696	0.504985	0.564151
OTU1411	0.504985	0.760182	NA	NA	NA	NA
OTU1412	0.504985	0.760182	NA	NA	0.196706	0.391058
OTU1413	0.504985	0.760182	NA	NA	NA	NA
OTU1414	0.504985	0.760182	NA	NA	0.196706	0.391058
OTU1415	0.504985	0.760182	NA	NA	0.0593464	0.293441
OTU1416	0.504985	0.760182	NA	NA	0.196706	0.391058
OTU1417	0.504985	0.760182	0.504985	0.571658	NA	NA
OTU1418	0.504985	0.760182	NA	NA	0.0593464	0.293441
OTU1419	0.504985	0.760182	0.504985	0.571658	0.196706	0.391058
OTU142	0.0765225	0.760182	0.0765225	0.292224	0.0765225	0.302678
OTU1420	1	1	0.504985	0.571658	0.4795	0.564151
OTU1421	NA	NA	NA	NA	NA	NA
OTU1422	0.504985	0.760182	0.504985	0.571658	0.504985	0.564151
OTU1423	1	1	0.0636026	0.271696	0.0636026	0.293441
OTU1424	0.504985	0.760182	0.504985	0.571658	0.0593464	0.293441
OTU1425	0.504985	0.760182	0.345779	0.571658	1	1
OTU1426	NA	NA	0.504985	0.571658	NA	NA
OTU1427	0.3017	0.760182	0.653095	0.724358	0.493563	0.564151
OTU1428	NA	NA	0.196706	0.404407	0.196706	0.391058
OTU1429	NA	NA	0.504985	0.571658	0.504985	0.564151
OTU143	1	1	0.1	0.346951	0.1	0.356897
OTU1430	NA	NA	0.504985	0.571658	NA	NA
OTU1431	NA	NA	0.196706	0.404407	0.196706	0.391058
OTU1432	0.504985	0.760182	0.196706	0.404407	0.196706	0.391058
OTU1433	NA	NA	0.504985	0.571658	0.504985	0.564151
OTU1434	NA	NA	0.196706	0.404407	0.0636026	0.293441
OTU1435	NA	NA	NA	NA	0.187632	0.391058
OTU1436	NA	NA	NA	NA	0.196706	0.391058
OTU1437	NA	NA	0.196706	0.404407	0.196706	0.391058
OTU1438	0.504985	0.760182	NA	NA	0.0636026	0.293441
OTU1439	NA	NA	NA	NA	0.196706	0.391058
OTU144	0.4	0.760182	0.1	0.346951	0.2	0.391058
OTU1440	NA	NA	NA	NA	0.196706	0.391058
OTU1441	NA	NA	NA	NA	0.504985	0.564151
OTU1442	1	1	0.504985	0.571658	1	1
OTU1443	NA	NA	NA	NA	0.504985	0.564151
OTU1444	0.824778	1	0.196706	0.404407	0.196706	0.391058
OTU1445	0.657905	0.897818	0.0593464	0.271696	0.0593464	0.293441
OTU1446	0.157299	0.760182	0.0593464	0.271696	0.0593464	0.293441
OTU1447	0.4795	0.760182	0.196706	0.404407	0.196706	0.391058
OTU1448	0.261155	0.760182	0.0636026	0.271696	0.0636026	0.293441
OTU1449	0.4795	0.760182	0.196706	0.404407	0.196706	0.391058
OTU145	0.824778	1	0.2	0.404407	0.4	0.564151
OTU1450	0.4795	0.760182	0.504985	0.571658	0.504985	0.564151
OTU1451	0.500184	0.760182	0.196706	0.404407	0.196706	0.391058
OTU1452	1	1	0.187632	0.404407	0.187632	0.391058
OTU1453	1	1	0.504985	0.571658	0.504985	0.564151
OTU1454	0.4795	0.760182	0.504985	0.571658	0.504985	0.564151
OTU1455	0.187632	0.760182	0.187632	0.404407	0.187632	0.391058
OTU1456	0.121183	0.760182	0.0636026	0.271696	0.0636026	0.293441
OTU1457	0.642835	0.897818	0.196706	0.404407	0.196706	0.391058
OTU1458	1	1	0.504985	0.571658	0.504985	0.564151
OTU1459	0.187632	0.760182	0.187632	0.404407	0.187632	0.391058
OTU146	0.7	0.911479	0.7	0.748403	0.7	0.746651
OTU1460	0.345779	0.760182	0.187632	0.404407	0.187632	0.391058
OTU1461	0.3017	0.760182	0.0593464	0.271696	0.0593464	0.293441
OTU1462	0.4	0.760182	0.0636026	0.271696	0.0636026	0.293441
OTU1463	0.813664	1	0.196706	0.404407	0.196706	0.391058
OTU1464	1	1	0.504985	0.571658	0.504985	0.564151
OTU1465	0.196706	0.760182	0.196706	0.404407	0.196706	0.391058
OTU1466	0.375825	0.760182	0.0636026	0.271696	0.0636026	0.293441
OTU1467	1	1	1	1	0.504985	0.564151
OTU1468	0.824778	1	0.0636026	0.271696	0.184039	0.391058
OTU1469	0.0636026	0.760182	0.0765225	0.292224	0.0636026	0.293441
OTU147	0.504985	0.760182	0.0636026	0.271696	0.0636026	0.293441
OTU1470	0.0593464	0.760182	0.0593464	0.271696	0.0593464	0.293441
OTU1471	0.4795	0.760182	0.196706	0.404407	0.196706	0.391058
OTU1472	0.353679	0.760182	0.196706	0.404407	0.196706	0.391058
OTU1473	1	1	0.187632	0.404407	0.187632	0.391058
OTU1474	0.653095	0.897818	0.196706	0.404407	0.196706	0.391058
OTU1475	0.824778	1	0.0765225	0.292224	0.0765225	0.302678
OTU1476	1	1	1	1	0.504985	0.564151
OTU1477	1	1	0.504985	0.571658	0.504985	0.564151
OTU1478	1	1	0.504985	0.571658	0.504985	0.564151
OTU1479	0.368688	0.760182	0.0636026	0.271696	0.0636026	0.293441
OTU148	0.7	0.911479	0.7	0.748403	0.1	0.356897
OTU1480	0.0593464	0.760182	0.0468542	0.271696	0.0468542	0.293441
OTU1481	1	1	0.504985	0.571658	0.504985	0.564151
OTU1482	0.0721982	0.760182	0.0593464	0.271696	0.0721982	0.302678
OTU1483	1	1	0.504985	0.571658	0.504985	0.564151
OTU1484	0.7	0.911479	0.0636026	0.271696	0.0636026	0.293441
OTU1485	0.17753	0.760182	0.0593464	0.271696	0.0593464	0.293441
OTU1486	0.4795	0.760182	0.196706	0.404407	0.196706	0.391058
OTU1487	0.4795	0.760182	0.196706	0.404407	0.196706	0.391058
OTU1488	0.824778	1	0.0636026	0.271696	0.0636026	0.293441
OTU1489	0.813664	1	0.187632	0.404407	0.187632	0.391058
OTU149	0.824778	1	1	1	0.4	0.564151
OTU1490	0.4795	0.760182	0.196706	0.404407	0.196706	0.391058
OTU1491	0.368688	0.760182	0.0636026	0.271696	0.0636026	0.293441
OTU1492	1	1	0.187632	0.404407	0.187632	0.391058
OTU1493	1	1	0.0636026	0.271696	0.0636026	0.293441
OTU1494	0.653095	0.897818	1	1	0.157299	0.391058
OTU1495	0.0593464	0.760182	0.0593464	0.271696	0.0593464	0.293441
OTU1496	0.0765225	0.760182	0.0636026	0.271696	0.0636026	0.293441
OTU1497	1	1	0.0636026	0.271696	0.0636026	0.293441
OTU1498	0.4795	0.760182	0.196706	0.404407	0.196706	0.391058
OTU1499	0.504985	0.760182	0.504985	0.571658	0.504985	0.564151
OTU15	0.4	0.760182	0.7	0.748403	0.2	0.391058
OTU150	1	1	0.1	0.346951	0.1	0.356897
OTU1500	0.0593464	0.760182	0.0593464	0.271696	0.0593464	0.293441
OTU1501	0.619257	0.897818	0.619257	0.697185	0.187632	0.391058
OTU1502	0.500184	0.760182	0.196706	0.404407	0.196706	0.391058
OTU1503	0.504985	0.760182	0.504985	0.571658	0.504985	0.564151
OTU1504	0.813664	1	0.504985	0.571658	0.504985	0.564151
OTU1505	0.504985	0.760182	0.504985	0.571658	0.504985	0.564151
OTU1506	0.500184	0.760182	0.187632	0.404407	0.187632	0.391058
OTU1507	1	1	0.0593464	0.271696	0.0593464	0.293441
OTU1508	0.0636026	0.760182	0.0636026	0.271696	0.0636026	0.293441
OTU1509	0.813664	1	0.196706	0.404407	0.196706	0.391058
OTU151	0.7	0.911479	1	1	0.1	0.356897
OTU1510	0.504985	0.760182	0.504985	0.571658	0.504985	0.564151
OTU1511	1	1	0.196706	0.404407	0.196706	0.391058
OTU1512	0.368688	0.760182	0.0593464	0.271696	0.0593464	0.293441
OTU1513	0.504985	0.760182	0.504985	0.571658	0.504985	0.564151
OTU1514	1	1	0.187632	0.404407	0.187632	0.391058
OTU1515	0.653095	0.897818	0.196706	0.404407	0.196706	0.391058
OTU1516	0.353679	0.760182	0.196706	0.404407	0.196706	0.391058
OTU1517	1	1	0.504985	0.571658	0.504985	0.564151
OTU1518	0.653095	0.897818	0.196706	0.404407	0.196706	0.391058
OTU1519	0.813664	1	0.187632	0.404407	0.187632	0.391058
OTU152	0.2	0.760182	0.4	0.571658	0.1	0.356897
OTU1520	0.268286	0.760182	0.0636026	0.271696	0.0765225	0.302678
OTU1521	1	1	1	1	1	1
OTU1522	0.619257	0.897818	0.187632	0.404407	0.187632	0.391058
OTU1523	0.4795	0.760182	0.196706	0.404407	0.196706	0.391058
OTU1524	1	1	0.504985	0.571658	1	1
OTU1525	0.2	0.760182	0.0636026	0.271696	0.0765225	0.302678
OTU1526	0.824778	1	0.196706	0.404407	0.196706	0.391058
OTU1527	1	1	0.504985	0.571658	0.504985	0.564151
OTU1528	0.642835	0.897818	0.196706	0.404407	0.196706	0.391058
OTU1529	0.504985	0.760182	0.0468542	0.271696	0.0468542	0.293441
OTU153	0.2	0.760182	0.2	0.404407	0.2	0.391058
OTU1530	0.822187	1	0.0721982	0.292224	0.0593464	0.293441
OTU1531	0.0721982	0.760182	0.0593464	0.271696	0.0593464	0.293441
OTU1532	0.642835	0.897818	0.0468542	0.271696	0.0468542	0.293441
OTU1533	0.196706	0.760182	0.196706	0.404407	0.196706	0.391058
OTU1534	0.261155	0.760182	0.0636026	0.271696	0.0636026	0.293441
OTU1535	1	1	0.187632	0.404407	0.187632	0.391058
OTU1536	0.196706	0.760182	0.642835	0.718047	0.196706	0.391058
OTU1537	0.115688	0.760182	0.0593464	0.271696	0.0593464	0.293441
OTU1538	0.504985	0.760182	0.504985	0.571658	0.504985	0.564151
OTU1539	0.187632	0.760182	1	1	0.187632	0.391058
OTU154	0.368688	0.760182	0.1	0.346951	0.824778	0.868703
OTU1540	1	1	0.504985	0.571658	0.504985	0.564151
OTU1541	0.0765225	0.760182	0.0593464	0.271696	0.0593464	0.293441
OTU1542	1	1	0.504985	0.571658	0.504985	0.564151
OTU1543	1	1	0.504985	0.571658	0.504985	0.564151
OTU1544	0.345779	0.760182	0.504985	0.571658	0.504985	0.564151
OTU1545	0.187632	0.760182	0.187632	0.404407	0.187632	0.391058
OTU1546	0.504985	0.760182	0.504985	0.571658	0.504985	0.564151
OTU1547	0.261155	0.760182	0.0593464	0.271696	0.0593464	0.293441
OTU1548	0.619257	0.897818	0.187632	0.404407	0.187632	0.391058
OTU1549	0.187632	0.760182	0.187632	0.404407	0.187632	0.391058
OTU155	0.7	0.911479	1	1	0.1	0.356897
OTU1550	0.4795	0.760182	0.196706	0.404407	0.196706	0.391058
OTU1551	0.493563	0.760182	0.493563	0.571658	0.0593464	0.293441
OTU1552	0.653095	0.897818	0.0593464	0.271696	0.0593464	0.293441
OTU1553	0.653095	0.897818	0.0593464	0.271696	0.0593464	0.293441
OTU1554	0.196706	0.760182	0.504985	0.571658	NA	NA
OTU1555	1	1	0.196706	0.404407	0.196706	0.391058
OTU1556	0.504985	0.760182	NA	NA	NA	NA
OTU1557	0.504985	0.760182	NA	NA	NA	NA
OTU1558	0.196706	0.760182	NA	NA	NA	NA
OTU1559	0.196706	0.760182	NA	NA	NA	NA
OTU156	0.657905	0.897818	0.1	0.346951	1	1
OTU1560	0.4795	0.760182	0.504985	0.571658	0.504985	0.564151
OTU1561	0.353679	0.760182	0.504985	0.571658	0.504985	0.564151
OTU1562	1	1	0.504985	0.571658	0.504985	0.564151
OTU1563	0.196706	0.760182	NA	NA	NA	NA
OTU1564	0.353679	0.760182	0.504985	0.571658	0.504985	0.564151
OTU1565	0.196706	0.760182	NA	NA	NA	NA
OTU1566	1	1	0.0468542	0.271696	0.0468542	0.293441
OTU1567	0.187632	0.760182	0.504985	0.571658	0.504985	0.564151
OTU1568	0.187632	0.760182	0.504985	0.571658	NA	NA
OTU1569	1	1	0.504985	0.571658	0.504985	0.564151
OTU157	1	1	0.506555	0.571658	0.824778	0.868703
OTU1570	0.196706	0.760182	NA	NA	NA	NA
OTU1571	0.504985	0.760182	NA	NA	NA	NA
OTU1572	0.196706	0.760182	NA	NA	NA	NA
OTU1573	0.813664	1	0.187632	0.404407	0.187632	0.391058
OTU1574	0.504985	0.760182	NA	NA	NA	NA
OTU1575	0.196706	0.760182	NA	NA	NA	NA
OTU1576	0.504985	0.760182	NA	NA	NA	NA
OTU1577	0.500184	0.760182	0.187632	0.404407	0.187632	0.391058
OTU1578	NA	NA	0.196706	0.404407	NA	NA
OTU1579	0.196706	0.760182	NA	NA	NA	NA
OTU158	0.7	0.911479	0.268286	0.536383	0.1	0.356897
OTU1580	1	1	0.110149	0.381233	0.0593464	0.293441
OTU1581	0.187632	0.760182	NA	NA	NA	NA
OTU1582	0.504985	0.760182	NA	NA	0.187632	0.391058
OTU1583	0.504985	0.760182	NA	NA	0.196706	0.391058
OTU1584	0.504985	0.760182	0.504985	0.571658	0.504985	0.564151
OTU1585	0.353679	0.760182	1	1	1	1
OTU1586	0.504985	0.760182	NA	NA	NA	NA
OTU1587	0.504985	0.760182	NA	NA	0.504985	0.564151
OTU1588	0.504985	0.760182	0.187632	0.404407	0.504985	0.564151
OTU1589	0.504985	0.760182	0.196706	0.404407	0.196706	0.391058
OTU159	0.353679	0.760182	0.0765225	0.292224	0.345779	0.564151
OTU1590	0.504985	0.760182	0.196706	0.404407	0.196706	0.391058
OTU1591	0.504985	0.760182	NA	NA	0.504985	0.564151
OTU1592	0.504985	0.760182	0.187632	0.404407	0.504985	0.564151
OTU1593	0.504985	0.760182	0.504985	0.571658	0.504985	0.564151
OTU1594	0.504985	0.760182	NA	NA	0.504985	0.564151
OTU1595	0.504985	0.760182	0.504985	0.571658	0.196706	0.391058
OTU1596	0.504985	0.760182	0.196706	0.404407	NA	NA
OTU1597	0.504985	0.760182	NA	NA	0.504985	0.564151
OTU1598	1	1	0.7	0.748403	0.16416	0.391058
OTU1599	0.504985	0.760182	NA	NA	0.504985	0.564151
OTU16	1	1	0.4	0.571658	0.7	0.746651
OTU160	0.268286	0.760182	0.7	0.748403	0.268286	0.517087
OTU1600	0.504985	0.760182	NA	NA	0.196706	0.391058
OTU1601	0.504985	0.760182	NA	NA	NA	NA
OTU1602	0.504985	0.760182	0.0636026	0.271696	0.504985	0.564151
OTU1603	0.2	0.760182	0.368688	0.571658	0.268286	0.517087
OTU1604	0.261155	0.760182	0.653095	0.724358	1	1
OTU1605	0.504985	0.760182	0.196706	0.404407	0.504985	0.564151
OTU1606	0.504985	0.760182	0.187632	0.404407	0.0593464	0.293441
OTU1607	0.504985	0.760182	NA	NA	0.504985	0.564151
OTU1608	0.504985	0.760182	0.504985	0.571658	0.504985	0.564151
OTU1609	0.504985	0.760182	NA	NA	NA	NA
OTU161	1	1	0.824778	0.870684	0.4795	0.564151
OTU1610	0.504985	0.760182	0.504985	0.571658	0.504985	0.564151
OTU1611	NA	NA	NA	NA	NA	NA
OTU1612	0.2	0.760182	0.7	0.748403	0.0765225	0.302678
OTU1613	NA	NA	NA	NA	NA	NA
OTU1614	NA	NA	NA	NA	NA	NA
OTU1615	0.187632	0.760182	0.187632	0.404407	0.187632	0.391058
OTU1616	0.196706	0.760182	0.196706	0.404407	0.196706	0.391058
OTU1617	0.187632	0.760182	NA	NA	NA	NA
OTU1618	0.0765225	0.760182	0.0636026	0.271696	0.0636026	0.293441
OTU1619	NA	NA	NA	NA	NA	NA
OTU162	0.2	0.760182	0.7	0.748403	0.506555	0.564151
OTU1620	NA	NA	NA	NA	NA	NA
OTU1621	0.187632	0.760182	0.187632	0.404407	1	1
OTU1622	0.187632	0.760182	0.493563	0.571658	0.813664	0.864031
OTU1623	0.504985	0.760182	1	1	0.504985	0.564151
OTU1624	1	1	0.504985	0.571658	0.504985	0.564151
OTU1625	0.504985	0.760182	0.196706	0.404407	NA	NA
OTU1626	0.4795	0.760182	0.642835	0.718047	0.642835	0.708556
OTU1627	0.504985	0.760182	0.504985	0.571658	NA	NA
OTU1628	NA	NA	0.504985	0.571658	NA	NA
OTU1629	NA	NA	0.504985	0.571658	NA	NA
OTU163	0.268286	0.760182	0.2	0.404407	0.2	0.391058
OTU1630	NA	NA	0.504985	0.571658	0.504985	0.564151
OTU1631	NA	NA	0.504985	0.571658	NA	NA
OTU1632	NA	NA	0.504985	0.571658	NA	NA
OTU1633	0.504985	0.760182	0.196706	0.404407	0.504985	0.564151
OTU1634	0.504985	0.760182	0.196706	0.404407	0.187632	0.391058
OTU1635	NA	NA	0.196706	0.404407	0.196706	0.391058
OTU1636	0.504985	0.760182	0.196706	0.404407	0.0636026	0.293441
OTU1637	0.504985	0.760182	0.504985	0.571658	0.187632	0.391058
OTU1638	NA	NA	0.196706	0.404407	0.0636026	0.293441
OTU1639	NA	NA	0.504985	0.571658	0.504985	0.564151
OTU164	0.2	0.760182	0.1	0.346951	0.824778	0.868703
OTU1640	NA	NA	0.196706	0.404407	0.0593464	0.293441
OTU1641	0.504985	0.760182	0.504985	0.571658	0.0593464	0.293441
OTU1642	0.504985	0.760182	NA	NA	0.196706	0.391058
OTU1643	0.504985	0.760182	0.504985	0.571658	0.187632	0.391058
OTU1644	NA	NA	0.504985	0.571658	0.196706	0.391058
OTU1645	NA	NA	NA	NA	0.196706	0.391058
OTU1646	0.619257	0.897818	0.187632	0.404407	0.500184	0.564151
OTU1647	NA	NA	NA	NA	0.196706	0.391058
OTU1648	NA	NA	NA	NA	0.196706	0.391058
OTU1649	0.504985	0.760182	NA	NA	0.504985	0.564151
OTU165	0.1	0.760182	0.7	0.748403	0.4	0.564151
OTU1650	0.504985	0.760182	0.504985	0.571658	0.196706	0.391058
OTU1651	0.504985	0.760182	NA	NA	0.504985	0.564151
OTU1652	NA	NA	NA	NA	0.504985	0.564151
OTU1653	0.504985	0.760182	NA	NA	0.196706	0.391058
OTU1654	NA	NA	0.504985	0.571658	0.504985	0.564151
OTU1655	NA	NA	NA	NA	0.504985	0.564151
OTU1656	NA	NA	NA	NA	0.504985	0.564151
OTU1657	1	1	0.187632	0.404407	0.3017	0.564151
OTU1658	NA	NA	NA	NA	0.504985	0.564151
OTU1659	NA	NA	NA	NA	0.504985	0.564151
OTU166	0.375825	0.760182	0.0721982	0.292224	0.0593464	0.293441
OTU1660	NA	NA	NA	NA	0.504985	0.564151
OTU1661	NA	NA	NA	NA	0.504985	0.564151
OTU1662	NA	NA	NA	NA	0.504985	0.564151
OTU1663	0.16416	0.760182	0.0636026	0.271696	0.0636026	0.293441
OTU1664	0.822187	1	0.0593464	0.271696	0.0593464	0.293441
OTU1665	0.0765225	0.760182	0.0636026	0.271696	0.0636026	0.293441
OTU1666	1	1	0.504985	0.571658	0.504985	0.564151
OTU1667	0.368688	0.760182	0.0636026	0.271696	0.115688	0.391058
OTU1668	0.642835	0.897818	0.0468542	0.271696	0.637352	0.707789
OTU1669	0.196706	0.760182	0.196706	0.404407	0.196706	0.391058
OTU167	0.657905	0.897818	0.657905	0.724358	0.375825	0.564151
OTU1670	0.4795	0.760182	0.196706	0.404407	0.196706	0.391058
OTU1671	0.196706	0.760182	0.196706	0.404407	0.196706	0.391058
OTU1672	1	1	0.504985	0.571658	0.504985	0.564151
OTU1673	0.353679	0.760182	0.196706	0.404407	0.196706	0.391058
OTU1674	1	1	0.187632	0.404407	0.813664	0.864031
OTU1675	0.813664	1	0.196706	0.404407	0.196706	0.391058
OTU1676	1	1	0.504985	0.571658	1	1
OTU1677	0.196706	0.760182	0.196706	0.404407	0.196706	0.391058
OTU1678	0.653095	0.897818	0.196706	0.404407	0.196706	0.391058
OTU1679	0.813664	1	0.196706	0.404407	0.196706	0.391058
OTU168	0.2	0.760182	0.1	0.346951	0.0636026	0.293441
OTU1680	0.16416	0.760182	0.187632	0.404407	0.619257	0.68794
OTU1681	0.813664	1	0.196706	0.404407	0.196706	0.391058
OTU1682	0.157299	0.760182	0.0593464	0.271696	0.0593464	0.293441
OTU1683	0.642835	0.897818	0.0721982	0.292224	0.0765225	0.302678
OTU1684	0.500184	0.760182	0.115688	0.395592	0.0636026	0.293441
OTU1685	1	1	0.504985	0.571658	0.504985	0.564151
OTU1686	0.0636026	0.760182	0.0636026	0.271696	0.261155	0.508711
OTU1687	0.824778	1	0.0636026	0.271696	0.115688	0.391058
OTU1688	0.504985	0.760182	0.504985	0.571658	0.504985	0.564151
OTU1689	1	1	0.504985	0.571658	0.504985	0.564151
OTU169	1	1	0.7	0.748403	0.4	0.564151
OTU1690	1	1	0.196706	0.404407	0.196706	0.391058
OTU1691	0.813664	1	1	1	0.4795	0.564151
OTU1692	0.4795	0.760182	0.0593464	0.271696	0.0593464	0.293441
OTU1693	1	1	0.504985	0.571658	0.504985	0.564151
OTU1694	1	1	0.0636026	0.271696	0.115688	0.391058
OTU1695	0.642835	0.897818	0.196706	0.404407	0.196706	0.391058
OTU1696	0.4795	0.760182	0.196706	0.404407	0.196706	0.391058
OTU1697	1	1	0.504985	0.571658	0.504985	0.564151
OTU1698	0.653095	0.897818	0.196706	0.404407	0.196706	0.391058
OTU1699	1	1	0.0593464	0.271696	0.0593464	0.293441
OTU17	0.7	0.911479	0.1	0.346951	0.1	0.356897
OTU170	1	1	0.7	0.748403	0.1	0.356897
OTU1700	1	1	0.504985	0.571658	0.504985	0.564151
OTU1701	0.500184	0.760182	0.196706	0.404407	0.196706	0.391058
OTU1702	0.653095	0.897818	0.196706	0.404407	0.196706	0.391058
OTU1703	0.157299	0.760182	0.0593464	0.271696	0.0593464	0.293441
OTU1704	0.4795	0.760182	0.0593464	0.271696	0.0593464	0.293441
OTU1705	0.157299	0.760182	0.0593464	0.271696	0.0593464	0.293441
OTU1706	0.619257	0.897818	0.187632	0.404407	0.187632	0.391058
OTU1707	0.115688	0.760182	0.0636026	0.271696	0.0636026	0.293441
OTU1708	1	1	0.196706	0.404407	0.4795	0.564151
OTU1709	0.642835	0.897818	0.0636026	0.271696	1	1
OTU171	0.1	0.760182	0.506555	0.571658	0.1	0.356897
OTU1710	1	1	0.504985	0.571658	0.504985	0.564151
OTU1711	0.4795	0.760182	0.504985	0.571658	0.504985	0.564151
OTU1712	0.16416	0.760182	0.0593464	0.271696	0.0593464	0.293441
OTU1713	1	1	0.0593464	0.271696	0.0593464	0.293441
OTU1714	1	1	0.504985	0.571658	0.504985	0.564151
OTU1715	1	1	0.187632	0.404407	0.187632	0.391058
OTU1716	0.345779	0.760182	0.187632	0.404407	0.187632	0.391058
OTU1717	0.642835	0.897818	0.196706	0.404407	0.196706	0.391058
OTU1718	0.504985	0.760182	0.504985	0.571658	0.504985	0.564151
OTU1719	0.196706	0.760182	0.196706	0.404407	0.196706	0.391058
OTU172	0.813664	1	0.4795	0.571658	0.4795	0.564151
OTU1720	0.642835	0.897818	0.196706	0.404407	0.196706	0.391058
OTU1721	0.813664	1	0.196706	0.404407	0.196706	0.391058
OTU1722	0.504985	0.760182	0.504985	0.571658	0.504985	0.564151
OTU1723	1	1	0.504985	0.571658	0.504985	0.564151
OTU1724	1	1	0.196706	0.404407	0.196706	0.391058
OTU1725	0.504985	0.760182	0.504985	0.571658	0.504985	0.564151
OTU1726	0.0765225	0.760182	0.0593464	0.271696	0.0593464	0.293441
OTU1727	1	1	0.187632	0.404407	0.187632	0.391058
OTU1728	0.657905	0.897818	0.0593464	0.271696	0.0593464	0.293441
OTU1729	0.824778	1	0.0636026	0.271696	0.0636026	0.293441
OTU173	1	1	0.1	0.346951	0.7	0.746651
OTU1730	0.504985	0.760182	0.504985	0.571658	0.504985	0.564151
OTU1731	0.504985	0.760182	0.504985	0.571658	1	1
OTU1732	0.0765225	0.760182	0.653095	0.724358	0.184039	0.391058
OTU1733	1	1	0.504985	0.571658	0.504985	0.564151
OTU1734	0.642835	0.897818	0.504985	0.571658	0.504985	0.564151
OTU1735	0.196706	0.760182	0.196706	0.404407	0.196706	0.391058
OTU1736	0.196706	0.760182	0.196706	0.404407	0.196706	0.391058
OTU1737	0.504985	0.760182	0.504985	0.571658	0.504985	0.564151
OTU1738	0.504985	0.760182	0.504985	0.571658	0.504985	0.564151
OTU1739	0.196706	0.760182	0.196706	0.404407	0.196706	0.391058
OTU174	1	1	0.2	0.404407	0.500184	0.564151
OTU1740	0.4795	0.760182	0.196706	0.404407	0.196706	0.391058
OTU1741	0.368688	0.760182	0.0593464	0.271696	0.0593464	0.293441
OTU1742	0.657905	0.897818	0.0636026	0.271696	0.0636026	0.293441
OTU1743	0.504985	0.760182	0.504985	0.571658	0.504985	0.564151
OTU1744	0.268286	0.760182	0.0636026	0.271696	0.0636026	0.293441
OTU1745	0.196706	0.760182	0.196706	0.404407	0.196706	0.391058
OTU1746	0.504985	0.760182	0.0468542	0.271696	0.0468542	0.293441
OTU1747	0.16416	0.760182	0.0636026	0.271696	0.0636026	0.293441
OTU1748	1	1	0.642835	0.718047	0.504985	0.564151
OTU1749	1	1	0.196706	0.404407	0.500184	0.564151
OTU175	1	1	0.824778	0.870684	0.7	0.746651
OTU1750	0.493563	0.760182	0.0593464	0.271696	0.0593464	0.293441
OTU1751	0.345779	0.760182	0.0593464	0.271696	0.0593464	0.293441
OTU1752	1	1	0.187632	0.404407	0.187632	0.391058
OTU1753	0.642835	0.897818	0.196706	0.404407	0.196706	0.391058
OTU1754	0.813664	1	0.196706	0.404407	0.196706	0.391058
OTU1755	1	1	0.0593464	0.271696	0.0593464	0.293441
OTU1756	0.345779	0.760182	0.187632	0.404407	0.187632	0.391058
OTU1757	0.642835	0.897818	0.0593464	0.271696	0.0593464	0.293441
OTU1758	0.4795	0.760182	0.196706	0.404407	0.196706	0.391058
OTU1759	0.813664	1	0.642835	0.718047	0.4795	0.564151
OTU176	1	1	0.4	0.571658	0.1	0.356897
OTU1760	0.813664	1	0.196706	0.404407	0.196706	0.391058
OTU1761	1	1	0.504985	0.571658	0.504985	0.564151
OTU1762	0.368688	0.760182	0.0636026	0.271696	0.0636026	0.293441
OTU1763	1	1	0.504985	0.571658	0.504985	0.564151
OTU1764	1	1	0.504985	0.571658	0.504985	0.564151
OTU1765	0.653095	0.897818	0.0593464	0.271696	0.0593464	0.293441
OTU1766	1	1	0.504985	0.571658	0.504985	0.564151
OTU1767	1	1	0.504985	0.571658	1	1
OTU1768	0.4795	0.760182	0.196706	0.404407	0.196706	0.391058
OTU1769	1	1	1	1	0.7	0.746651
OTU177	0.7	0.911479	0.1	0.346951	0.0765225	0.302678
OTU1770	0.642835	0.897818	0.504985	0.571658	0.504985	0.564151
OTU1771	0.619257	0.897818	0.187632	0.404407	0.187632	0.391058
OTU1772	0.157299	0.760182	0.0593464	0.271696	0.0593464	0.293441
OTU1773	1	1	0.196706	0.404407	0.196706	0.391058
OTU1774	0.813664	1	0.196706	0.404407	0.196706	0.391058
OTU1775	1	1	0.504985	0.571658	0.504985	0.564151
OTU1776	1	1	0.196706	0.404407	0.196706	0.391058
OTU1777	0.504985	0.760182	0.619257	0.697185	0.504985	0.564151
OTU1778	0.504985	0.760182	0.504985	0.571658	0.504985	0.564151
OTU1779	0.504985	0.760182	0.0468542	0.271696	0.0468542	0.293441
OTU178	0.4	0.760182	0.0636026	0.271696	0.0765225	0.302678
OTU1780	0.813664	1	0.196706	0.404407	0.196706	0.391058
OTU1781	0.196706	0.760182	0.196706	0.404407	0.196706	0.391058
OTU1782	0.187632	0.760182	0.187632	0.404407	0.187632	0.391058
OTU1783	0.653095	0.897818	0.0636026	0.271696	0.0636026	0.293441
OTU1784	0.619257	0.897818	0.187632	0.404407	0.187632	0.391058
OTU1785	0.813664	1	0.187632	0.404407	0.187632	0.391058
OTU1786	0.504985	0.760182	0.504985	0.571658	0.504985	0.564151
OTU1787	1	1	0.504985	0.571658	0.504985	0.564151
OTU1788	0.4795	0.760182	0.353679	0.571658	0.504985	0.564151
OTU1789	0.353679	0.760182	1	1	0.504985	0.564151
OTU179	1	1	0.4	0.571658	0.7	0.746651
OTU1790	0.504985	0.760182	NA	NA	NA	NA
OTU1791	1	1	0.353679	0.571658	0.504985	0.564151
OTU1792	0.504985	0.760182	NA	NA	NA	NA
OTU1793	0.196706	0.760182	NA	NA	NA	NA
OTU1794	0.261155	0.760182	0.0593464	0.271696	0.0593464	0.293441
OTU1795	0.196706	0.760182	NA	NA	NA	NA
OTU1796	0.504985	0.760182	NA	NA	NA	NA
OTU1797	0.196706	0.760182	NA	NA	NA	NA
OTU1798	0.196706	0.760182	NA	NA	NA	NA
OTU1799	0.4795	0.760182	0.504985	0.571658	0.504985	0.564151
OTU18	0.7	0.911479	0.506555	0.571658	0.7	0.746651
OTU180	0.4	0.760182	1	1	0.7	0.746651
OTU1800	0.196706	0.760182	NA	NA	NA	NA
OTU1801	0.196706	0.760182	NA	NA	NA	NA
OTU1802	0.4795	0.760182	0.504985	0.571658	0.504985	0.564151
OTU1803	0.504985	0.760182	NA	NA	NA	NA
OTU1804	0.506555	0.760182	0.196706	0.404407	0.196706	0.391058
OTU1805	0.642835	0.897818	0.0593464	0.271696	0.0593464	0.293441
OTU1806	0.196706	0.760182	NA	NA	NA	NA
OTU1807	0.196706	0.760182	NA	NA	NA	NA
OTU1808	0.4795	0.760182	0.504985	0.571658	0.504985	0.564151
OTU1809	0.196706	0.760182	NA	NA	NA	NA
OTU181	0.506555	0.760182	0.7	0.748403	0.7	0.746651
OTU1810	0.196706	0.760182	NA	NA	NA	NA
OTU1811	0.196706	0.760182	NA	NA	NA	NA
OTU1812	0.504985	0.760182	NA	NA	NA	NA
OTU1813	0.504985	0.760182	NA	NA	NA	NA
OTU1814	0.504985	0.760182	NA	NA	NA	NA
OTU1815	0.504985	0.760182	NA	NA	NA	NA
OTU1816	1	1	1	1	0.642835	0.708556
OTU1817	0.196706	0.760182	NA	NA	NA	NA
OTU1818	1	1	0.196706	0.404407	0.196706	0.391058
OTU1819	0.504985	0.760182	NA	NA	NA	NA
OTU182	0.268286	0.760182	0.4	0.571658	0.642835	0.708556
OTU1820	0.187632	0.760182	NA	NA	NA	NA
OTU1821	0.504985	0.760182	NA	NA	NA	NA
OTU1822	0.504985	0.760182	NA	NA	NA	NA
OTU1823	0.196706	0.760182	NA	NA	NA	NA
OTU1824	0.813664	1	0.196706	0.404407	0.196706	0.391058
OTU1825	0.504985	0.760182	NA	NA	NA	NA
OTU1826	0.642835	0.897818	0.504985	0.571658	0.504985	0.564151
OTU1827	0.619257	0.897818	0.187632	0.404407	0.187632	0.391058
OTU1828	0.504985	0.760182	0.504985	0.571658	NA	NA
OTU1829	0.504985	0.760182	NA	NA	NA	NA
OTU183	1	1	0.7	0.748403	1	1
OTU1830	1	1	0.196706	0.404407	0.196706	0.391058
OTU1831	0.504985	0.760182	NA	NA	NA	NA
OTU1832	0.504985	0.760182	NA	NA	NA	NA
OTU1833	0.504985	0.760182	NA	NA	NA	NA
OTU1834	0.504985	0.760182	NA	NA	NA	NA
OTU1835	0.353679	0.760182	0.504985	0.571658	0.504985	0.564151
OTU1836	0.196706	0.760182	NA	NA	NA	NA
OTU1837	0.2	0.760182	0.824778	0.870684	1	1
OTU1838	0.504985	0.760182	NA	NA	NA	NA
OTU1839	0.500184	0.760182	0.196706	0.404407	0.196706	0.391058
OTU184	0.2	0.760182	0.1	0.346951	0.2	0.391058
OTU1840	0.196706	0.760182	NA	NA	NA	NA
OTU1841	0.504985	0.760182	0.0468542	0.271696	0.504985	0.564151
OTU1842	1	1	0.504985	0.571658	0.504985	0.564151
OTU1843	0.187632	0.760182	NA	NA	NA	NA
OTU1844	1	1	0.187632	0.404407	0.187632	0.391058
OTU1845	0.500184	0.760182	0.653095	0.724358	0.110149	0.390425
OTU1846	0.642835	0.897818	0.0468542	0.271696	0.0468542	0.293441
OTU1847	1	1	0.504985	0.571658	0.504985	0.564151
OTU1848	0.504985	0.760182	NA	NA	0.504985	0.564151
OTU1849	0.0593464	0.760182	NA	NA	NA	NA
OTU185	0.2	0.760182	0.1	0.346951	0.1	0.356897
OTU1850	0.504985	0.760182	0.196706	0.404407	NA	NA
OTU1851	0.504985	0.760182	NA	NA	0.196706	0.391058
OTU1852	0.504985	0.760182	NA	NA	NA	NA
OTU1853	0.504985	0.760182	NA	NA	0.504985	0.564151
OTU1854	0.504985	0.760182	0.504985	0.571658	0.196706	0.391058
OTU1855	0.504985	0.760182	NA	NA	0.504985	0.564151
OTU1856	0.504985	0.760182	0.196706	0.404407	0.196706	0.391058
OTU1857	0.504985	0.760182	NA	NA	0.0636026	0.293441
OTU1858	0.0468542	0.760182	0.196706	0.404407	0.196706	0.391058
OTU1859	0.504985	0.760182	NA	NA	NA	NA
OTU186	1	1	0.1	0.346951	0.0765225	0.302678
OTU1860	0.504985	0.760182	NA	NA	0.196706	0.391058
OTU1861	0.504985	0.760182	NA	NA	NA	NA
OTU1862	0.642835	0.897818	0.504985	0.571658	1	1
OTU1863	0.504985	0.760182	0.504985	0.571658	0.0593464	0.293441
OTU1864	0.504985	0.760182	NA	NA	NA	NA
OTU1865	1	1	0.4795	0.571658	1	1
OTU1866	0.504985	0.760182	NA	NA	NA	NA
OTU1867	0.504985	0.760182	NA	NA	NA	NA
OTU1868	0.504985	0.760182	NA	NA	0.196706	0.391058
OTU1869	0.504985	0.760182	0.504985	0.571658	0.504985	0.564151
OTU187	1	1	1	1	0.824778	0.868703
OTU1870	1	1	0.0636026	0.271696	1	1
OTU1871	0.504985	0.760182	NA	NA	0.187632	0.391058
OTU1872	0.504985	0.760182	0.504985	0.571658	0.196706	0.391058
OTU1873	0.504985	0.760182	0.196706	0.404407	0.504985	0.564151
OTU1874	0.504985	0.760182	0.504985	0.571658	0.196706	0.391058
OTU1875	0.504985	0.760182	NA	NA	NA	NA
OTU1876	0.504985	0.760182	NA	NA	NA	NA
OTU1877	0.504985	0.760182	NA	NA	0.196706	0.391058
OTU1878	0.504985	0.760182	NA	NA	0.504985	0.564151
OTU1879	0.196706	0.760182	NA	NA	0.504985	0.564151
OTU188	0.642835	0.897818	0.657905	0.724358	1	1
OTU1880	0.504985	0.760182	NA	NA	0.504985	0.564151
OTU1881	0.504985	0.760182	0.504985	0.571658	0.504985	0.564151
OTU1882	0.504985	0.760182	0.504985	0.571658	0.504985	0.564151
OTU1883	0.504985	0.760182	NA	NA	0.504985	0.564151
OTU1884	0.504985	0.760182	NA	NA	NA	NA
OTU1885	0.504985	0.760182	NA	NA	0.504985	0.564151
OTU1886	0.504985	0.760182	0.0593464	0.271696	0.504985	0.564151
OTU1887	0.504985	0.760182	NA	NA	NA	NA
OTU1888	0.504985	0.760182	NA	NA	0.196706	0.391058
OTU1889	0.504985	0.760182	0.504985	0.571658	0.504985	0.564151
OTU189	0.2	0.760182	0.0636026	0.271696	0.0636026	0.293441
OTU1890	NA	NA	0.504985	0.571658	NA	NA
OTU1891	NA	NA	NA	NA	NA	NA
OTU1892	NA	NA	NA	NA	NA	NA
OTU1893	NA	NA	NA	NA	NA	NA
OTU1894	NA	NA	NA	NA	NA	NA
OTU1895	1	1	0.504985	0.571658	0.504985	0.564151
OTU1896	NA	NA	0.196706	0.404407	0.504985	0.564151
OTU1897	0.196706	0.760182	0.504985	0.571658	0.504985	0.564151
OTU1898	NA	NA	NA	NA	NA	NA
OTU1899	NA	NA	NA	NA	NA	NA
OTU19	0.4	0.760182	1	1	0.7	0.746651
OTU190	0.4	0.760182	0.268286	0.536383	1	1
OTU1900	0.493563	0.760182	0.187632	0.404407	0.187632	0.391058
OTU1901	NA	NA	0.196706	0.404407	0.196706	0.391058
OTU1902	0.504985	0.760182	0.196706	0.404407	0.0593464	0.293441
OTU1903	NA	NA	0.504985	0.571658	NA	NA
OTU1904	NA	NA	0.504985	0.571658	NA	NA
OTU1905	0.504985	0.760182	0.0593464	0.271696	NA	NA
OTU1906	NA	NA	0.504985	0.571658	NA	NA
OTU1907	0.504985	0.760182	0.196706	0.404407	NA	NA
OTU1908	NA	NA	0.504985	0.571658	NA	NA
OTU1909	0.504985	0.760182	0.504985	0.571658	0.504985	0.564151
OTU191	0.1	0.760182	0.1	0.346951	0.1	0.356897
OTU1910	NA	NA	0.504985	0.571658	NA	NA
OTU1911	0.504985	0.760182	0.504985	0.571658	0.196706	0.391058
OTU1912	NA	NA	0.187632	0.404407	0.504985	0.564151
OTU1913	NA	NA	0.504985	0.571658	0.504985	0.564151
OTU1914	0.504985	0.760182	0.504985	0.571658	0.196706	0.391058
OTU1915	NA	NA	0.504985	0.571658	0.187632	0.391058
OTU1916	NA	NA	0.196706	0.404407	NA	NA
OTU1917	NA	NA	0.504985	0.571658	0.504985	0.564151
OTU1918	NA	NA	0.196706	0.404407	0.504985	0.564151
OTU1919	0.504985	0.760182	1	1	0.4795	0.564151
OTU192	0.7	0.911479	0.4	0.571658	0.7	0.746651
OTU1920	NA	NA	0.504985	0.571658	NA	NA
OTU1921	NA	NA	0.504985	0.571658	0.504985	0.564151
OTU1922	NA	NA	0.0636026	0.271696	0.0593464	0.293441
OTU1923	NA	NA	0.504985	0.571658	0.196706	0.391058
OTU1924	1	1	0.653095	0.724358	0.642835	0.708556
OTU1925	0.504985	0.760182	0.504985	0.571658	0.196706	0.391058
OTU1926	NA	NA	NA	NA	0.0636026	0.293441
OTU1927	0.504985	0.760182	0.504985	0.571658	0.196706	0.391058
OTU1928	0.504985	0.760182	0.504985	0.571658	1	1
OTU1929	NA	NA	NA	NA	0.0636026	0.293441
OTU193	0.375825	0.760182	0.657905	0.724358	0.375825	0.564151
OTU1930	NA	NA	NA	NA	0.196706	0.391058
OTU1931	0.504985	0.760182	NA	NA	0.196706	0.391058
OTU1932	NA	NA	NA	NA	0.504985	0.564151
OTU1933	NA	NA	NA	NA	0.504985	0.564151
OTU1934	0.504985	0.760182	NA	NA	0.504985	0.564151
OTU1935	0.504985	0.760182	NA	NA	0.504985	0.564151
OTU1936	NA	NA	0.504985	0.571658	0.187632	0.391058
OTU1937	0.375825	0.760182	0.0636026	0.271696	0.7	0.746651
OTU1938	NA	NA	NA	NA	0.504985	0.564151
OTU1939	0.504985	0.760182	0.504985	0.571658	0.196706	0.391058
OTU194	0.7	0.911479	0.7	0.748403	0.268286	0.517087
OTU1940	0.504985	0.760182	0.504985	0.571658	0.353679	0.564151
OTU1941	NA	NA	NA	NA	0.504985	0.564151
OTU1942	NA	NA	NA	NA	0.196706	0.391058
OTU1943	NA	NA	NA	NA	0.504985	0.564151
OTU1944	NA	NA	NA	NA	0.504985	0.564151
OTU1945	NA	NA	0.187632	0.404407	0.0636026	0.293441
OTU1946	NA	NA	NA	NA	0.504985	0.564151
OTU1947	NA	NA	NA	NA	0.504985	0.564151
OTU1948	NA	NA	NA	NA	0.504985	0.564151
OTU1949	0.504985	0.760182	NA	NA	0.196706	0.391058
OTU195	0.375825	0.760182	0.7	0.748403	0.1	0.356897
OTU1950	NA	NA	NA	NA	0.504985	0.564151
OTU1951	0.619257	0.897818	0.187632	0.404407	0.187632	0.391058
OTU1952	0.653095	0.897818	0.0593464	0.271696	0.0593464	0.293441
OTU1953	1	1	0.504985	0.571658	0.504985	0.564151
OTU1954	0.506555	0.760182	0.0636026	0.271696	0.0636026	0.293441
OTU1955	0.813664	1	0.196706	0.404407	0.196706	0.391058
OTU1956	0.196706	0.760182	0.196706	0.404407	0.196706	0.391058
OTU1957	0.0468542	0.760182	0.0468542	0.271696	0.0468542	0.293441
OTU1958	0.504985	0.760182	0.504985	0.571658	0.504985	0.564151
OTU1959	0.157299	0.760182	0.0593464	0.271696	0.0593464	0.293441
OTU196	1	1	0.7	0.748403	1	1
OTU1960	1	1	0.504985	0.571658	0.504985	0.564151
OTU1961	1	1	0.504985	0.571658	0.504985	0.564151
OTU1962	1	1	0.504985	0.571658	0.504985	0.564151
OTU1963	0.196706	0.760182	0.196706	0.404407	0.196706	0.391058
OTU1964	0.642835	0.897818	0.196706	0.404407	0.196706	0.391058
OTU1965	0.4795	0.760182	0.504985	0.571658	1	1
OTU1966	1	1	0.504985	0.571658	0.504985	0.564151
OTU1967	0.504985	0.760182	0.504985	0.571658	0.504985	0.564151
OTU1968	0.196706	0.760182	0.4795	0.571658	0.196706	0.391058
OTU1969	0.504985	0.760182	0.504985	0.571658	0.504985	0.564151
OTU197	1	1	1	1	0.4	0.564151
OTU1970	0.187632	0.760182	0.187632	0.404407	0.187632	0.391058
OTU1971	0.504985	0.760182	0.504985	0.571658	0.504985	0.564151
OTU1972	1	1	1	1	0.187632	0.391058
OTU1973	1	1	0.504985	0.571658	1	1
OTU1974	1	1	0.504985	0.571658	0.504985	0.564151
OTU1975	0.187632	0.760182	0.0468542	0.271696	0.0468542	0.293441
OTU1976	0.0721982	0.760182	0.0593464	0.271696	0.110149	0.390425
OTU1977	1	1	0.504985	0.571658	0.504985	0.564151
OTU1978	0.0593464	0.760182	0.0593464	0.271696	0.0593464	0.293441
OTU1979	0.196706	0.760182	0.196706	0.404407	0.196706	0.391058
OTU198	0.4	0.760182	0.1	0.346951	0.0765225	0.302678
OTU1980	0.619257	0.897818	0.187632	0.404407	0.187632	0.391058
OTU1981	0.0593464	0.760182	0.0593464	0.271696	0.157299	0.391058
OTU1982	0.157299	0.760182	0.0593464	0.271696	0.0593464	0.293441
OTU1983	0.4795	0.760182	0.504985	0.571658	0.504985	0.564151
OTU1984	0.196706	0.760182	0.196706	0.404407	0.813664	0.864031
OTU1985	0.504985	0.760182	0.504985	0.571658	0.504985	0.564151
OTU1986	1	1	0.504985	0.571658	0.504985	0.564151
OTU1987	0.504985	0.760182	0.504985	0.571658	0.504985	0.564151
OTU1988	0.115688	0.760182	0.0636026	0.271696	0.0636026	0.293441
OTU1989	0.504985	0.760182	0.504985	0.571658	0.504985	0.564151
OTU199	0.642835	0.897818	0.0765225	0.292224	0.0765225	0.302678
OTU1990	0.0468542	0.760182	0.0468542	0.271696	0.0468542	0.293441
OTU1991	0.813664	1	0.0593464	0.271696	0.0593464	0.293441
OTU1992	0.0593464	0.760182	0.0593464	0.271696	0.0593464	0.293441
OTU1993	0.157299	0.760182	0.0593464	0.271696	0.0593464	0.293441
OTU1994	1	1	0.504985	0.571658	0.504985	0.564151
OTU1995	0.504985	0.760182	0.504985	0.571658	0.504985	0.564151
OTU1996	1	1	0.504985	0.571658	0.504985	0.564151
OTU1997	0.0593464	0.760182	0.0593464	0.271696	0.0593464	0.293441
OTU1998	1	1	1	1	0.4795	0.564151
OTU1999	0.506555	0.760182	0.0636026	0.271696	0.0636026	0.293441
OTU2	1	1	0.7	0.748403	1	1
OTU20	1	1	0.1	0.346951	0.1	0.356897
OTU200	0.121183	0.760182	0.657905	0.724358	0.2	0.391058
OTU2000	1	1	0.196706	0.404407	0.196706	0.391058
OTU2001	1	1	0.196706	0.404407	0.196706	0.391058
OTU2002	0.0721982	0.760182	0.0593464	0.271696	0.0593464	0.293441
OTU2003	1	1	0.504985	0.571658	0.504985	0.564151
OTU2004	0.187632	0.760182	0.187632	0.404407	0.187632	0.391058
OTU2005	0.504985	0.760182	0.504985	0.571658	0.504985	0.564151
OTU2006	0.196706	0.760182	0.196706	0.404407	0.196706	0.391058
OTU2007	0.504985	0.760182	0.504985	0.571658	0.504985	0.564151
OTU2008	1	1	0.504985	0.571658	1	1
OTU2009	0.813664	1	0.196706	0.404407	0.196706	0.391058
OTU201	1	1	0.653095	0.724358	0.1	0.356897
OTU2010	0.4795	0.760182	0.0593464	0.271696	0.0593464	0.293441
OTU2011	0.619257	0.897818	0.504985	0.571658	0.504985	0.564151
OTU2012	0.504985	0.760182	0.504985	0.571658	1	1
OTU2013	0.261155	0.760182	0.0636026	0.271696	0.0636026	0.293441
OTU2014	0.504985	0.760182	0.504985	0.571658	0.504985	0.564151
OTU2015	0.196706	0.760182	0.196706	0.404407	0.196706	0.391058
OTU2016	0.187632	0.760182	0.0468542	0.271696	0.0468542	0.293441
OTU2017	0.157299	0.760182	0.0593464	0.271696	0.0593464	0.293441
OTU2018	1	1	0.0468542	0.271696	0.0468542	0.293441
OTU2019	0.196706	0.760182	0.196706	0.404407	0.196706	0.391058
OTU202	0.1	0.760182	0.1	0.346951	0.0636026	0.293441
OTU2020	0.4795	0.760182	0.196706	0.404407	0.196706	0.391058
OTU2021	0.4795	0.760182	0.196706	0.404407	1	1
OTU2022	0.196706	0.760182	0.196706	0.404407	0.196706	0.391058
OTU2023	1	1	0.196706	0.404407	0.196706	0.391058
OTU2024	0.504985	0.760182	0.504985	0.571658	0.504985	0.564151
OTU2025	0.504985	0.760182	1	1	0.504985	0.564151
OTU2026	1	1	0.504985	0.571658	0.504985	0.564151
OTU2027	1	1	0.504985	0.571658	0.504985	0.564151
OTU2028	0.196706	0.760182	0.4795	0.571658	0.196706	0.391058
OTU2029	0.504985	0.760182	0.504985	0.571658	0.504985	0.564151
OTU203	0.4795	0.760182	0.184039	0.404407	0.261155	0.508711
OTU2030	1	1	0.504985	0.571658	0.504985	0.564151
OTU2031	1	1	0.504985	0.571658	0.504985	0.564151
OTU2032	0.813664	1	0.187632	0.404407	0.187632	0.391058
OTU2033	1	1	0.115688	0.395592	0.115688	0.391058
OTU2034	0.157299	0.760182	0.0593464	0.271696	0.0593464	0.293441
OTU2035	0.642835	0.897818	0.504985	0.571658	0.504985	0.564151
OTU2036	1	1	0.504985	0.571658	0.504985	0.564151
OTU2037	0.619257	0.897818	0.187632	0.404407	0.187632	0.391058
OTU2038	1	1	0.504985	0.571658	0.504985	0.564151
OTU2039	0.813664	1	0.196706	0.404407	0.196706	0.391058
OTU204	0.268286	0.760182	0.7	0.748403	0.7	0.746651
OTU2040	0.642835	0.897818	0.0468542	0.271696	0.0468542	0.293441
OTU2041	0.268286	0.760182	0.4795	0.571658	0.642835	0.708556
OTU2042	0.353679	0.760182	0.196706	0.404407	0.196706	0.391058
OTU2043	1	1	0.0636026	0.271696	0.0636026	0.293441
OTU2044	0.196706	0.760182	0.196706	0.404407	0.196706	0.391058
OTU2045	0.504985	0.760182	0.504985	0.571658	0.504985	0.564151
OTU2046	1	1	0.0593464	0.271696	0.110149	0.390425
OTU2047	1	1	0.504985	0.571658	0.504985	0.564151
OTU2048	1	1	0.196706	0.404407	0.196706	0.391058
OTU2049	0.157299	0.760182	0.0593464	0.271696	0.0593464	0.293441
OTU205	0.7	0.911479	0.4	0.571658	0.0765225	0.302678
OTU2050	0.504985	0.760182	0.504985	0.571658	0.504985	0.564151
OTU2051	0.0721982	0.760182	0.0593464	0.271696	0.0593464	0.293441
OTU2052	0.187632	0.760182	0.187632	0.404407	0.187632	0.391058
OTU2053	0.196706	0.760182	0.196706	0.404407	0.196706	0.391058
OTU2054	0.619257	0.897818	0.187632	0.404407	0.187632	0.391058
OTU2055	0.187632	0.760182	0.187632	0.404407	0.619257	0.68794
OTU2056	0.196706	0.760182	0.196706	0.404407	0.196706	0.391058
OTU2057	0.813664	1	0.0593464	0.271696	0.0593464	0.293441
OTU2058	1	1	0.504985	0.571658	0.504985	0.564151
OTU2059	0.196706	0.760182	0.196706	0.404407	0.196706	0.391058
OTU206	1	1	0.657905	0.724358	0.657905	0.718788
OTU2060	0.7	0.911479	0.1	0.346951	0.1	0.356897
OTU2061	0.0593464	0.760182	0.0593464	0.271696	0.0593464	0.293441
OTU2062	0.0593464	0.760182	0.0593464	0.271696	0.0593464	0.293441
OTU2063	0.115688	0.760182	0.0636026	0.271696	0.115688	0.391058
OTU2064	0.504985	0.760182	0.504985	0.571658	0.504985	0.564151
OTU2065	0.504985	0.760182	1	1	0.504985	0.564151
OTU2066	0.196706	0.760182	0.196706	0.404407	0.196706	0.391058
OTU2067	0.813664	1	0.187632	0.404407	0.187632	0.391058
OTU2068	0.504985	0.760182	0.504985	0.571658	0.504985	0.564151
OTU2069	0.813664	1	0.187632	0.404407	0.187632	0.391058
OTU207	0.375825	0.760182	0.657905	0.724358	0.375825	0.564151
OTU2070	0.504985	0.760182	1	1	0.504985	0.564151
OTU2071	0.504985	0.760182	0.504985	0.571658	0.504985	0.564151
OTU2072	0.196706	0.760182	0.196706	0.404407	0.196706	0.391058
OTU2073	0.187632	0.760182	0.187632	0.404407	0.187632	0.391058
OTU2074	0.813664	1	0.196706	0.404407	0.196706	0.391058
OTU2075	0.504985	0.760182	0.504985	0.571658	0.504985	0.564151
OTU2076	0.3017	0.760182	0.0593464	0.271696	0.0593464	0.293441
OTU2077	1	1	0.196706	0.404407	0.196706	0.391058
OTU2078	1	1	0.504985	0.571658	0.504985	0.564151
OTU2079	0.619257	0.897818	0.187632	0.404407	0.619257	0.68794
OTU208	1	1	0.7	0.748403	0.1	0.356897
OTU2080	0.813664	1	0.187632	0.404407	0.187632	0.391058
OTU2081	0.813664	1	0.187632	0.404407	0.187632	0.391058
OTU2082	1	1	0.0593464	0.271696	0.0593464	0.293441
OTU2083	0.642835	0.897818	0.0468542	0.271696	0.0468542	0.293441
OTU2084	0.7	0.911479	0.0636026	0.271696	0.0636026	0.293441
OTU2085	0.619257	0.897818	0.187632	0.404407	0.187632	0.391058
OTU2086	0.7	0.911479	0.7	0.748403	0.7	0.746651
OTU2087	1	1	1	1	0.504985	0.564151
OTU2088	1	1	0.504985	0.571658	0.504985	0.564151
OTU2089	0.813664	1	0.196706	0.404407	0.196706	0.391058
OTU209	0.7	0.911479	0.0636026	0.271696	0.0765225	0.302678
OTU2090	0.196706	0.760182	0.196706	0.404407	0.196706	0.391058
OTU2091	0.824778	1	0.824778	0.870684	0.4	0.564151
OTU2092	0.813664	1	0.196706	0.404407	0.4795	0.564151
OTU2093	0.504985	0.760182	0.504985	0.571658	0.504985	0.564151
OTU2094	0.504985	0.760182	NA	NA	NA	NA
OTU2095	1	1	0.504985	0.571658	0.504985	0.564151
OTU2096	0.506555	0.760182	0.0636026	0.271696	0.0636026	0.293441
OTU2097	0.187632	0.760182	0.187632	0.404407	0.187632	0.391058
OTU2098	0.187632	0.760182	0.187632	0.404407	0.187632	0.391058
OTU2099	0.368688	0.760182	0.0636026	0.271696	0.500184	0.564151
OTU21	0.7	0.911479	1	1	1	1
OTU210	0.4	0.760182	0.0636026	0.271696	0.0636026	0.293441
OTU2100	1	1	0.504985	0.571658	0.504985	0.564151
OTU2101	NA	NA	NA	NA	NA	NA
OTU2102	0.824778	1	0.0636026	0.271696	0.0636026	0.293441
OTU2103	1	1	0.504985	0.571658	0.504985	0.564151
OTU2104	0.16416	0.760182	0.0636026	0.271696	0.0636026	0.293441
OTU2105	0.187632	0.760182	0.187632	0.404407	0.345779	0.564151
OTU2106	0.504985	0.760182	0.504985	0.571658	0.504985	0.564151
OTU2107	0.196706	0.760182	0.196706	0.404407	0.196706	0.391058
OTU2108	1	1	0.504985	0.571658	0.504985	0.564151
OTU2109	0.157299	0.760182	0.0593464	0.271696	0.0593464	0.293441
OTU211	1	1	0.504985	0.571658	0.504985	0.564151
OTU2110	1	1	0.504985	0.571658	0.504985	0.564151
OTU2111	1	1	0.504985	0.571658	0.504985	0.564151
OTU2112	0.4795	0.760182	0.196706	0.404407	0.196706	0.391058
OTU2113	0.504985	0.760182	0.504985	0.571658	0.504985	0.564151
OTU2114	0.115688	0.760182	0.0636026	0.271696	0.0636026	0.293441
OTU2115	0.504985	0.760182	0.504985	0.571658	0.504985	0.564151
OTU2116	0.813664	1	0.187632	0.404407	0.187632	0.391058
OTU2117	0.504985	0.760182	1	1	0.504985	0.564151
OTU2118	1	1	0.504985	0.571658	0.504985	0.564151
OTU2119	0.493563	0.760182	0.187632	0.404407	0.187632	0.391058
OTU212	0.1	0.760182	0.4	0.571658	0.2	0.391058
OTU2120	1	1	0.504985	0.571658	0.504985	0.564151
OTU2121	1	1	0.504985	0.571658	0.504985	0.564151
OTU2122	0.813664	1	0.196706	0.404407	0.196706	0.391058
OTU2123	0.642835	0.897818	0.504985	0.571658	0.504985	0.564151
OTU2124	0.4795	0.760182	0.504985	0.571658	1	1
OTU2125	0.504985	0.760182	NA	NA	NA	NA
OTU2126	0.813664	1	0.187632	0.404407	0.187632	0.391058
OTU2127	0.504985	0.760182	0.504985	0.571658	0.504985	0.564151
OTU2128	1	1	0.504985	0.571658	0.504985	0.564151
OTU2129	1	1	0.504985	0.571658	0.504985	0.564151
OTU213	0.7	0.911479	0.4	0.571658	0.1	0.356897
OTU2130	0.121183	0.760182	0.0636026	0.271696	0.0636026	0.293441
OTU2131	1	1	0.187632	0.404407	0.187632	0.391058
OTU2132	1	1	0.500184	0.571658	1	1
OTU2133	0.3017	0.760182	0.0593464	0.271696	0.0593464	0.293441
OTU2134	0.504985	0.760182	0.504985	0.571658	0.504985	0.564151
OTU2135	0.504985	0.760182	0.504985	0.571658	0.504985	0.564151
OTU2136	0.504985	0.760182	0.504985	0.571658	0.504985	0.564151
OTU2137	0.500184	0.760182	0.0636026	0.271696	0.0636026	0.293441
OTU2138	1	1	0.504985	0.571658	0.504985	0.564151
OTU2139	0.4795	0.760182	0.504985	0.571658	0.504985	0.564151
OTU214	0.4	0.760182	0.7	0.748403	0.7	0.746651
OTU2140	0.4795	0.760182	0.504985	0.571658	0.504985	0.564151
OTU2141	0.504985	0.760182	0.504985	0.571658	0.504985	0.564151
OTU2142	1	1	0.504985	0.571658	0.504985	0.564151
OTU2143	0.504985	0.760182	0.504985	0.571658	0.504985	0.564151
OTU2144	1	1	0.504985	0.571658	0.504985	0.564151
OTU2145	0.4795	0.760182	0.504985	0.571658	0.504985	0.564151
OTU2146	0.824778	1	0.196706	0.404407	0.196706	0.391058
OTU2147	0.115688	0.760182	0.0636026	0.271696	0.0636026	0.293441
OTU2148	0.187632	0.760182	0.0468542	0.271696	0.0468542	0.293441
OTU2149	1	1	0.504985	0.571658	0.504985	0.564151
OTU215	0.506555	0.760182	0.7	0.748403	0.7	0.746651
OTU2150	0.504985	0.760182	0.504985	0.571658	0.504985	0.564151
OTU2151	0.504985	0.760182	0.504985	0.571658	1	1
OTU2152	0.504985	0.760182	0.504985	0.571658	0.504985	0.564151
OTU2153	1	1	0.504985	0.571658	0.504985	0.564151
OTU2154	1	1	0.504985	0.571658	0.504985	0.564151
OTU2155	NA	NA	NA	NA	NA	NA
OTU2156	1	1	0.504985	0.571658	0.504985	0.564151
OTU2157	0.196706	0.760182	0.196706	0.404407	0.196706	0.391058
OTU2158	0.4795	0.760182	0.196706	0.404407	0.653095	0.717065
OTU2159	0.504985	0.760182	1	1	1	1
OTU216	1	1	1	1	0.7	0.746651
OTU2160	0.504985	0.760182	0.504985	0.571658	0.504985	0.564151
OTU2161	0.115688	0.760182	0.0636026	0.271696	0.0636026	0.293441
OTU2162	1	1	0.4	0.571658	0.506555	0.564151
OTU2163	0.196706	0.760182	0.196706	0.404407	0.196706	0.391058
OTU2164	1	1	0.504985	0.571658	0.504985	0.564151
OTU2165	0.3017	0.760182	0.0593464	0.271696	0.0593464	0.293441
OTU2166	0.504985	0.760182	0.504985	0.571658	0.504985	0.564151
OTU2167	0.504985	0.760182	0.504985	0.571658	0.504985	0.564151
OTU2168	1	1	0.504985	0.571658	0.504985	0.564151
OTU2169	0.504985	0.760182	NA	NA	NA	NA
OTU217	0.184039	0.760182	1	1	0.0765225	0.302678
OTU2170	0.7	0.911479	0.0765225	0.292224	0.0765225	0.302678
OTU2171	0.196706	0.760182	NA	NA	NA	NA
OTU2172	0.7	0.911479	0.0636026	0.271696	0.0636026	0.293441
OTU2173	0.268286	0.760182	0.1	0.346951	0.0636026	0.293441
OTU2174	0.504985	0.760182	NA	NA	NA	NA
OTU2175	0.4795	0.760182	0.504985	0.571658	0.504985	0.564151
OTU2176	0.196706	0.760182	NA	NA	NA	NA
OTU2177	0.187632	0.760182	0.504985	0.571658	NA	NA
OTU2178	0.822187	1	0.0593464	0.271696	0.0593464	0.293441
OTU2179	0.4795	0.760182	0.504985	0.571658	0.504985	0.564151
OTU218	0.504985	0.760182	0.504985	0.571658	0.196706	0.391058
OTU2180	0.824778	1	0.0636026	0.271696	0.0765225	0.302678
OTU2181	0.657905	0.897818	0.0721982	0.292224	0.110149	0.390425
OTU2182	0.504985	0.760182	NA	NA	NA	NA
OTU2183	0.504985	0.760182	NA	NA	NA	NA
OTU2184	1	1	0.0593464	0.271696	0.0593464	0.293441
OTU2185	0.504985	0.760182	NA	NA	NA	NA
OTU2186	0.353679	0.760182	0.504985	0.571658	0.504985	0.564151
OTU2187	0.196706	0.760182	0.0593464	0.271696	0.196706	0.391058
OTU2188	0.642835	0.897818	0.0468542	0.271696	0.0468542	0.293441
OTU2189	0.824778	1	0.7	0.748403	0.1	0.356897
OTU219	0.4	0.760182	0.7	0.748403	0.7	0.746651
OTU2190	0.504985	0.760182	NA	NA	NA	NA
OTU2191	0.504985	0.760182	NA	NA	NA	NA
OTU2192	0.196706	0.760182	NA	NA	NA	NA
OTU2193	0.196706	0.760182	NA	NA	NA	NA
OTU2194	0.187632	0.760182	NA	NA	NA	NA
OTU2195	0.637352	0.897818	0.0468542	0.271696	0.0468542	0.293441
OTU2196	0.504985	0.760182	0.504985	0.571658	NA	NA
OTU2197	0.196706	0.760182	NA	NA	NA	NA
OTU2198	0.196706	0.760182	NA	NA	NA	NA
OTU2199	0.4795	0.760182	0.196706	0.404407	0.196706	0.391058
OTU22	1	1	0.1	0.346951	1	1
OTU220	0.7	0.911479	0.0765225	0.292224	0.0765225	0.302678
OTU2200	0.813664	1	0.196706	0.404407	0.196706	0.391058
OTU2201	0.196706	0.760182	NA	NA	NA	NA
OTU2202	0.504985	0.760182	NA	NA	NA	NA
OTU2203	1	1	0.196706	0.404407	0.196706	0.391058
OTU2204	0.504985	0.760182	NA	NA	NA	NA
OTU2205	0.196706	0.760182	NA	NA	NA	NA
OTU2206	0.504985	0.760182	NA	NA	NA	NA
OTU2207	0.642835	0.897818	0.196706	0.404407	0.4795	0.564151
OTU2208	0.268286	0.760182	0.824778	0.870684	0.7	0.746651
OTU2209	0.504985	0.760182	NA	NA	NA	NA
OTU221	1	1	0.1	0.346951	0.2	0.391058
OTU2210	0.822187	1	0.375825	0.571658	0.375825	0.564151
OTU2211	0.504985	0.760182	NA	NA	NA	NA
OTU2212	0.504985	0.760182	NA	NA	NA	NA
OTU2213	0.196706	0.760182	NA	NA	NA	NA
OTU2214	1	1	0.196706	0.404407	0.196706	0.391058
OTU2215	1	1	0.504985	0.571658	0.504985	0.564151
OTU2216	1	1	0.504985	0.571658	0.504985	0.564151
OTU2217	0.504985	0.760182	NA	NA	NA	NA
OTU2218	0.504985	0.760182	NA	NA	NA	NA
OTU2219	0.504985	0.760182	NA	NA	NA	NA
OTU222	0.7	0.911479	0.2	0.404407	0.824778	0.868703
OTU2220	1	1	0.504985	0.571658	0.504985	0.564151
OTU2221	0.187632	0.760182	NA	NA	NA	NA
OTU2222	0.187632	0.760182	NA	NA	NA	NA
OTU2223	0.504985	0.760182	NA	NA	NA	NA
OTU2224	0.642835	0.897818	1	1	0.184039	0.391058
OTU2225	1	1	0.504985	0.571658	0.504985	0.564151
OTU2226	0.504985	0.760182	NA	NA	NA	NA
OTU2227	1	1	0.504985	0.571658	0.115688	0.391058
OTU2228	0.504985	0.760182	0.504985	0.571658	0.0468542	0.293441
OTU2229	0.196706	0.760182	NA	NA	NA	NA
OTU223	0.1	0.760182	0.1	0.346951	0.7	0.746651
OTU2230	0.504985	0.760182	NA	NA	NA	NA
OTU2231	0.504985	0.760182	NA	NA	NA	NA
OTU2232	0.196706	0.760182	NA	NA	NA	NA
OTU2233	0.504985	0.760182	NA	NA	NA	NA
OTU2234	0.504985	0.760182	NA	NA	NA	NA
OTU2235	0.196706	0.760182	NA	NA	NA	NA
OTU2236	0.653095	0.897818	0.0593464	0.271696	0.0593464	0.293441
OTU2237	0.504985	0.760182	NA	NA	NA	NA
OTU2238	0.504985	0.760182	NA	NA	NA	NA
OTU2239	0.504985	0.760182	NA	NA	NA	NA
OTU224	0.1	0.760182	0.0636026	0.271696	0.0636026	0.293441
OTU2240	1	1	0.504985	0.571658	0.504985	0.564151
OTU2241	0.504985	0.760182	NA	NA	NA	NA
OTU2242	0.196706	0.760182	NA	NA	NA	NA
OTU2243	0.504985	0.760182	NA	NA	NA	NA
OTU2244	0.504985	0.760182	NA	NA	NA	NA
OTU2245	0.4795	0.760182	0.504985	0.571658	0.504985	0.564151
OTU2246	0.504985	0.760182	NA	NA	NA	NA
OTU2247	1	1	0.0636026	0.271696	0.0636026	0.293441
OTU2248	0.504985	0.760182	NA	NA	NA	NA
OTU2249	0.504985	0.760182	NA	NA	NA	NA
OTU225	0.0765225	0.760182	0.2	0.404407	0.0636026	0.293441
OTU2250	0.504985	0.760182	NA	NA	NA	NA
OTU2251	0.504985	0.760182	NA	NA	NA	NA
OTU2252	1	1	0.196706	0.404407	0.196706	0.391058
OTU2253	1	1	0.504985	0.571658	0.504985	0.564151
OTU2254	0.642835	0.897818	0.196706	0.404407	0.196706	0.391058
OTU2255	0.196706	0.760182	NA	NA	NA	NA
OTU2256	0.504985	0.760182	NA	NA	NA	NA
OTU2257	0.504985	0.760182	NA	NA	NA	NA
OTU2258	0.196706	0.760182	NA	NA	0.504985	0.564151
OTU2259	0.824778	1	0.0636026	0.271696	0.0636026	0.293441
OTU226	0.504985	0.760182	0.504985	0.571658	0.504985	0.564151
OTU2260	0.504985	0.760182	NA	NA	NA	NA
OTU2261	0.504985	0.760182	NA	NA	NA	NA
OTU2262	0.4795	0.760182	0.504985	0.571658	0.504985	0.564151
OTU2263	0.504985	0.760182	NA	NA	NA	NA
OTU2264	0.196706	0.760182	NA	NA	NA	NA
OTU2265	0.504985	0.760182	NA	NA	NA	NA
OTU2266	0.504985	0.760182	NA	NA	0.504985	0.564151
OTU2267	0.504985	0.760182	NA	NA	NA	NA
OTU2268	0.504985	0.760182	0.504985	0.571658	0.0636026	0.293441
OTU2269	0.504985	0.760182	NA	NA	NA	NA
OTU227	1	1	0.2	0.404407	1	1
OTU2270	0.504985	0.760182	NA	NA	0.504985	0.564151
OTU2271	0.504985	0.760182	0.504985	0.571658	0.504985	0.564151
OTU2272	0.504985	0.760182	NA	NA	0.504985	0.564151
OTU2273	0.504985	0.760182	NA	NA	NA	NA
OTU2274	0.0593464	0.760182	0.196706	0.404407	0.196706	0.391058
OTU2275	0.504985	0.760182	NA	NA	NA	NA
OTU2276	0.504985	0.760182	0.187632	0.404407	0.187632	0.391058
OTU2277	0.504985	0.760182	0.504985	0.571658	0.504985	0.564151
OTU2278	0.504985	0.760182	NA	NA	0.504985	0.564151
OTU2279	0.504985	0.760182	0.196706	0.404407	NA	NA
OTU228	0.2	0.760182	0.824778	0.870684	0.824778	0.868703
OTU2280	0.500184	0.760182	0.187632	0.404407	0.187632	0.391058
OTU2281	0.4795	0.760182	0.353679	0.571658	0.353679	0.564151
OTU2282	0.504985	0.760182	NA	NA	0.504985	0.564151
OTU2283	0.504985	0.760182	0.196706	0.404407	NA	NA
OTU2284	0.504985	0.760182	0.504985	0.571658	NA	NA
OTU2285	0.504985	0.760182	0.196706	0.404407	NA	NA
OTU2286	0.504985	0.760182	NA	NA	0.504985	0.564151
OTU2287	0.504985	0.760182	0.0636026	0.271696	0.0593464	0.293441
OTU2288	0.504985	0.760182	NA	NA	0.504985	0.564151
OTU2289	0.504985	0.760182	NA	NA	0.504985	0.564151
OTU229	1	1	0.0765225	0.292224	0.0721982	0.302678
OTU2290	0.504985	0.760182	NA	NA	0.0468542	0.293441
OTU2291	0.504985	0.760182	NA	NA	NA	NA
OTU2292	0.504985	0.760182	NA	NA	0.196706	0.391058
OTU2293	0.504985	0.760182	NA	NA	NA	NA
OTU2294	0.504985	0.760182	0.504985	0.571658	NA	NA
OTU2295	0.504985	0.760182	NA	NA	NA	NA
OTU2296	0.504985	0.760182	NA	NA	NA	NA
OTU2297	0.504985	0.760182	NA	NA	NA	NA
OTU2298	0.504985	0.760182	NA	NA	0.504985	0.564151
OTU2299	1	1	1	1	1	1
OTU23	0.1	0.760182	0.1	0.346951	0.1	0.356897
OTU230	0.504985	0.760182	0.0636026	0.271696	0.0636026	0.293441
OTU2300	0.504985	0.760182	NA	NA	0.504985	0.564151
OTU2301	0.504985	0.760182	0.196706	0.404407	0.196706	0.391058
OTU2302	0.504985	0.760182	NA	NA	0.504985	0.564151
OTU2303	0.504985	0.760182	NA	NA	0.187632	0.391058
OTU2304	0.504985	0.760182	NA	NA	0.196706	0.391058
OTU2305	0.504985	0.760182	NA	NA	0.0636026	0.293441
OTU2306	0.504985	0.760182	NA	NA	0.504985	0.564151
OTU2307	0.504985	0.760182	NA	NA	NA	NA
OTU2308	0.4	0.760182	0.368688	0.571658	0.121183	0.391058
OTU2309	0.504985	0.760182	NA	NA	NA	NA
OTU231	0.619257	0.897818	0.500184	0.571658	0.0765225	0.302678
OTU2310	0.504985	0.760182	NA	NA	0.196706	0.391058
OTU2311	0.504985	0.760182	0.504985	0.571658	NA	NA
OTU2312	0.504985	0.760182	NA	NA	0.196706	0.391058
OTU2313	0.504985	0.760182	NA	NA	0.504985	0.564151
OTU2314	NA	NA	0.504985	0.571658	0.504985	0.564151
OTU2315	0.504985	0.760182	0.504985	0.571658	0.504985	0.564151
OTU2316	0.504985	0.760182	0.187632	0.404407	NA	NA
OTU2317	0.504985	0.760182	NA	NA	0.196706	0.391058
OTU2318	0.504985	0.760182	NA	NA	NA	NA
OTU2319	0.504985	0.760182	NA	NA	0.504985	0.564151
OTU232	0.504985	0.760182	0.0636026	0.271696	0.196706	0.391058
OTU2320	0.504985	0.760182	NA	NA	0.187632	0.391058
OTU2321	0.504985	0.760182	0.504985	0.571658	NA	NA
OTU2322	0.504985	0.760182	NA	NA	NA	NA
OTU2323	0.504985	0.760182	NA	NA	0.504985	0.564151
OTU2324	1	1	0.504985	0.571658	0.504985	0.564151
OTU2325	0.500184	0.760182	0.0765225	0.292224	0.813664	0.864031
OTU2326	0.504985	0.760182	NA	NA	0.504985	0.564151
OTU2327	0.504985	0.760182	NA	NA	NA	NA
OTU2328	0.504985	0.760182	0.504985	0.571658	0.504985	0.564151
OTU2329	NA	NA	NA	NA	NA	NA
OTU233	1	1	1	1	0.2	0.391058
OTU2330	NA	NA	NA	NA	NA	NA
OTU2331	1	1	0.504985	0.571658	0.504985	0.564151
OTU2332	1	1	0.187632	0.404407	0.187632	0.391058
OTU2333	NA	NA	NA	NA	NA	NA
OTU2334	0.504985	0.760182	0.504985	0.571658	0.504985	0.564151
OTU2335	NA	NA	0.504985	0.571658	NA	NA
OTU2336	0.504985	0.760182	0.504985	0.571658	0.504985	0.564151
OTU2337	NA	NA	NA	NA	NA	NA
OTU2338	NA	NA	NA	NA	NA	NA
OTU2339	NA	NA	NA	NA	NA	NA
OTU234	0.375825	0.760182	1	1	1	1
OTU2340	NA	NA	NA	NA	NA	NA
OTU2341	NA	NA	NA	NA	NA	NA
OTU2342	0.504985	0.760182	0.504985	0.571658	0.504985	0.564151
OTU2343	1	1	0.504985	0.571658	0.504985	0.564151
OTU2344	0.504985	0.760182	1	1	0.345779	0.564151
OTU2345	0.504985	0.760182	0.504985	0.571658	0.504985	0.564151
OTU2346	0.504985	0.760182	0.504985	0.571658	0.504985	0.564151
OTU2347	NA	NA	NA	NA	NA	NA
OTU2348	NA	NA	NA	NA	NA	NA
OTU2349	1	1	1	1	0.504985	0.564151
OTU235	0.268286	0.760182	1	1	1	1
OTU2350	NA	NA	NA	NA	NA	NA
OTU2351	0.619257	0.897818	0.504985	0.571658	1	1
OTU2352	1	1	0.0636026	0.271696	0.0636026	0.293441
OTU2353	0.504985	0.760182	0.504985	0.571658	0.504985	0.564151
OTU2354	NA	NA	0.504985	0.571658	NA	NA
OTU2355	0.653095	0.897818	0.0593464	0.271696	0.0593464	0.293441
OTU2356	0.493563	0.760182	0.187632	0.404407	0.187632	0.391058
OTU2357	1	1	0.504985	0.571658	0.504985	0.564151
OTU2358	NA	NA	NA	NA	NA	NA
OTU2359	NA	NA	NA	NA	NA	NA
OTU236	0.824778	1	0.0636026	0.271696	0.0765225	0.302678
OTU2360	0.504985	0.760182	NA	NA	NA	NA
OTU2361	NA	NA	NA	NA	NA	NA
OTU2362	NA	NA	NA	NA	NA	NA
OTU2363	0.493563	0.760182	0.187632	0.404407	0.187632	0.391058
OTU2364	NA	NA	NA	NA	NA	NA
OTU2365	0.637352	0.897818	1	1	1	1
OTU2366	0.504985	0.760182	0.504985	0.571658	0.504985	0.564151
OTU2367	0.16416	0.760182	0.0636026	0.271696	0.0636026	0.293441
OTU2368	NA	NA	NA	NA	NA	NA
OTU2369	0.504985	0.760182	0.504985	0.571658	0.504985	0.564151
OTU237	1	1	0.4	0.571658	0.0765225	0.302678
OTU2370	NA	NA	NA	NA	NA	NA
OTU2371	NA	NA	0.504985	0.571658	0.504985	0.564151
OTU2372	NA	NA	0.504985	0.571658	NA	NA
OTU2373	1	1	0.0765225	0.292224	0.0765225	0.302678
OTU2374	NA	NA	0.504985	0.571658	NA	NA
OTU2375	0.653095	0.897818	0.813664	0.867969	0.157299	0.391058
OTU2376	0.0593464	0.760182	0.157299	0.404407	0.157299	0.391058
OTU2377	NA	NA	0.504985	0.571658	NA	NA
OTU2378	NA	NA	0.504985	0.571658	NA	NA
OTU2379	NA	NA	0.504985	0.571658	NA	NA
OTU238	0.7	0.911479	0.4	0.571658	0.268286	0.517087
OTU2380	NA	NA	0.504985	0.571658	NA	NA
OTU2381	NA	NA	0.504985	0.571658	NA	NA
OTU2382	NA	NA	0.504985	0.571658	0.504985	0.564151
OTU2383	NA	NA	0.504985	0.571658	NA	NA
OTU2384	0.1	0.760182	0.1	0.346951	0.824778	0.868703
OTU2385	NA	NA	0.504985	0.571658	NA	NA
OTU2386	NA	NA	0.196706	0.404407	0.504985	0.564151
OTU2387	NA	NA	0.504985	0.571658	NA	NA
OTU2388	NA	NA	0.504985	0.571658	NA	NA
OTU2389	NA	NA	0.504985	0.571658	NA	NA
OTU239	0.7	0.911479	0.2	0.404407	0.2	0.391058
OTU2390	0.504985	0.760182	1	1	0.504985	0.564151
OTU2391	NA	NA	0.504985	0.571658	0.187632	0.391058
OTU2392	1	1	0.353679	0.571658	0.0765225	0.302678
OTU2393	0.504985	0.760182	0.196706	0.404407	0.504985	0.564151
OTU2394	NA	NA	0.504985	0.571658	0.504985	0.564151
OTU2395	0.504985	0.760182	0.504985	0.571658	0.504985	0.564151
OTU2396	1	1	0.506555	0.571658	0.196706	0.391058
OTU2397	NA	NA	NA	NA	NA	NA
OTU2398	0.504985	0.760182	0.196706	0.404407	0.196706	0.391058
OTU2399	NA	NA	0.504985	0.571658	NA	NA
OTU24	0.7	0.911479	0.7	0.748403	0.2	0.391058
OTU240	NA	NA	0.196706	0.404407	0.0636026	0.293441
OTU2400	NA	NA	0.504985	0.571658	NA	NA
OTU2401	NA	NA	0.504985	0.571658	NA	NA
OTU2402	NA	NA	0.504985	0.571658	NA	NA
OTU2403	NA	NA	0.504985	0.571658	NA	NA
OTU2404	NA	NA	0.504985	0.571658	NA	NA
OTU2405	0.504985	0.760182	0.504985	0.571658	0.196706	0.391058
OTU2406	NA	NA	0.196706	0.404407	NA	NA
OTU2407	NA	NA	0.504985	0.571658	0.504985	0.564151
OTU2408	NA	NA	0.504985	0.571658	0.504985	0.564151
OTU2409	NA	NA	0.504985	0.571658	NA	NA
OTU241	0.7	0.911479	0.268286	0.536383	1	1
OTU2410	NA	NA	0.504985	0.571658	NA	NA
OTU2411	NA	NA	0.504985	0.571658	0.504985	0.564151
OTU2412	0.504985	0.760182	0.504985	0.571658	0.504985	0.564151
OTU2413	NA	NA	0.196706	0.404407	0.504985	0.564151
OTU2414	0.504985	0.760182	0.196706	0.404407	0.0593464	0.293441
OTU2415	0.504985	0.760182	0.504985	0.571658	0.0593464	0.293441
OTU2416	NA	NA	0.504985	0.571658	NA	NA
OTU2417	NA	NA	0.504985	0.571658	NA	NA
OTU2418	0.504985	0.760182	NA	NA	0.196706	0.391058
OTU2419	NA	NA	NA	NA	0.504985	0.564151
OTU242	0.824778	1	0.0636026	0.271696	0.0765225	0.302678
OTU2420	NA	NA	NA	NA	0.504985	0.564151
OTU2421	0.504985	0.760182	0.504985	0.571658	1	1
OTU2422	NA	NA	NA	NA	0.504985	0.564151
OTU2423	0.504985	0.760182	0.187632	0.404407	0.196706	0.391058
OTU2424	NA	NA	NA	NA	0.196706	0.391058
OTU2425	0.504985	0.760182	0.504985	0.571658	0.196706	0.391058
OTU2426	NA	NA	NA	NA	0.196706	0.391058
OTU2427	NA	NA	NA	NA	0.504985	0.564151
OTU2428	0.187632	0.760182	0.504985	0.571658	0.196706	0.391058
OTU2429	NA	NA	NA	NA	0.196706	0.391058
OTU243	0.2	0.760182	0.0765225	0.292224	0.0765225	0.302678
OTU2430	NA	NA	NA	NA	0.504985	0.564151
OTU2431	0.196706	0.760182	NA	NA	0.196706	0.391058
OTU2432	0.504985	0.760182	NA	NA	0.196706	0.391058
OTU2433	NA	NA	NA	NA	0.504985	0.564151
OTU2434	NA	NA	NA	NA	0.196706	0.391058
OTU2435	NA	NA	NA	NA	0.504985	0.564151
OTU2436	NA	NA	NA	NA	0.504985	0.564151
OTU2437	0.642835	0.897818	0.261155	0.52694	0.813664	0.864031
OTU2438	NA	NA	NA	NA	0.196706	0.391058
OTU2439	0.824778	1	0.196706	0.404407	1	1
OTU244	0.0765225	0.760182	0.657905	0.724358	0.657905	0.718788
OTU2440	NA	NA	NA	NA	0.504985	0.564151
OTU2441	0.504985	0.760182	NA	NA	0.504985	0.564151
OTU2442	NA	NA	NA	NA	0.0593464	0.293441
OTU2443	NA	NA	0.504985	0.571658	0.196706	0.391058
OTU2444	NA	NA	NA	NA	0.504985	0.564151
OTU2445	NA	NA	NA	NA	0.196706	0.391058
OTU2446	1	1	0.184039	0.404407	0.115688	0.391058
OTU2447	NA	NA	NA	NA	0.504985	0.564151
OTU2448	NA	NA	NA	NA	0.187632	0.391058
OTU2449	NA	NA	0.504985	0.571658	0.0636026	0.293441
OTU245	0.7	0.911479	0.1	0.346951	0.184039	0.391058
OTU2450	NA	NA	0.504985	0.571658	0.187632	0.391058
OTU2451	NA	NA	NA	NA	0.504985	0.564151
OTU2452	NA	NA	NA	NA	0.504985	0.564151
OTU2453	NA	NA	NA	NA	0.196706	0.391058
OTU2454	NA	NA	NA	NA	0.504985	0.564151
OTU2455	0.504985	0.760182	NA	NA	0.196706	0.391058
OTU2456	NA	NA	NA	NA	0.504985	0.564151
OTU2457	NA	NA	NA	NA	0.504985	0.564151
OTU2458	0.504985	0.760182	NA	NA	0.504985	0.564151
OTU2459	NA	NA	NA	NA	0.504985	0.564151
OTU246	1	1	0.4	0.571658	0.506555	0.564151
OTU2460	NA	NA	NA	NA	0.196706	0.391058
OTU2461	0.619257	0.897818	0.187632	0.404407	1	1
OTU2462	NA	NA	NA	NA	0.504985	0.564151
OTU2463	NA	NA	NA	NA	0.504985	0.564151
OTU2464	NA	NA	0.504985	0.571658	0.196706	0.391058
OTU2465	NA	NA	NA	NA	0.504985	0.564151
OTU2466	NA	NA	NA	NA	0.504985	0.564151
OTU2467	NA	NA	NA	NA	0.196706	0.391058
OTU2468	NA	NA	NA	NA	0.196706	0.391058
OTU2469	0.0468542	0.760182	0.187632	0.404407	0.504985	0.564151
OTU247	1	1	0.642835	0.718047	1	1
OTU2470	NA	NA	NA	NA	0.504985	0.564151
OTU2471	NA	NA	NA	NA	0.504985	0.564151
OTU2472	NA	NA	NA	NA	0.504985	0.564151
OTU2473	NA	NA	NA	NA	0.504985	0.564151
OTU2474	NA	NA	NA	NA	0.504985	0.564151
OTU2475	NA	NA	NA	NA	0.504985	0.564151
OTU2476	NA	NA	NA	NA	0.504985	0.564151
OTU2477	NA	NA	NA	NA	0.504985	0.564151
OTU2478	NA	NA	NA	NA	0.196706	0.391058
OTU2479	NA	NA	NA	NA	0.504985	0.564151
OTU248	0.7	0.911479	0.4	0.571658	0.7	0.746651
OTU2480	0.504985	0.760182	NA	NA	0.196706	0.391058
OTU2481	NA	NA	NA	NA	0.504985	0.564151
OTU2482	NA	NA	NA	NA	0.504985	0.564151
OTU2483	0.504985	0.760182	0.504985	0.571658	1	1
OTU2484	0.504985	0.760182	NA	NA	0.504985	0.564151
OTU2485	NA	NA	NA	NA	0.504985	0.564151
OTU2486	NA	NA	NA	NA	0.504985	0.564151
OTU2487	0.504985	0.760182	NA	NA	0.504985	0.564151
OTU2488	0.504985	0.760182	NA	NA	0.504985	0.564151
OTU2489	0.504985	0.760182	0.504985	0.571658	0.157299	0.391058
OTU249	0.2	0.760182	0.1	0.346951	0.1	0.356897
OTU2490	NA	NA	NA	NA	0.504985	0.564151
OTU2491	0.196706	0.760182	NA	NA	0.0593464	0.293441
OTU2492	NA	NA	NA	NA	0.504985	0.564151
OTU2493	0.506555	0.760182	0.0636026	0.271696	0.0636026	0.293441
OTU2494	0.619257	0.897818	0.504985	0.571658	0.504985	0.564151
OTU2495	0.0593464	0.760182	0.0593464	0.271696	0.0593464	0.293441
OTU2496	0.353679	0.760182	0.504985	0.571658	0.504985	0.564151
OTU2497	1	1	0.504985	0.571658	0.504985	0.564151
OTU2498	0.3017	0.760182	0.0593464	0.271696	0.0593464	0.293441
OTU2499	0.657905	0.897818	0.0636026	0.271696	0.0636026	0.293441
OTU25	0.1	0.760182	0.1	0.346951	0.7	0.746651
OTU250	0.7	0.911479	0.121183	0.404407	0.0636026	0.293441
OTU2500	1	1	0.504985	0.571658	0.504985	0.564151
OTU2501	0.0636026	0.760182	0.0636026	0.271696	0.0636026	0.293441
OTU2502	0.504985	0.760182	0.504985	0.571658	0.504985	0.564151
OTU2503	0.4795	0.760182	0.196706	0.404407	0.196706	0.391058
OTU2504	0.375825	0.760182	0.0593464	0.271696	0.0593464	0.293441
OTU2505	0.500184	0.760182	0.187632	0.404407	0.187632	0.391058
OTU2506	0.0593464	0.760182	0.0593464	0.271696	0.0593464	0.293441
OTU2507	0.3017	0.760182	0.0593464	0.271696	0.0593464	0.293441
OTU2508	0.187632	0.760182	0.187632	0.404407	0.187632	0.391058
OTU2509	0.353679	0.760182	0.504985	0.571658	0.504985	0.564151
OTU251	0.16416	0.760182	0.0765225	0.292224	0.375825	0.564151
OTU2510	0.187632	0.760182	0.187632	0.404407	0.187632	0.391058
OTU2511	0.187632	0.760182	0.187632	0.404407	0.187632	0.391058
OTU2512	0.493563	0.760182	0.0593464	0.271696	0.0593464	0.293441
OTU2513	0.504985	0.760182	0.504985	0.571658	0.504985	0.564151
OTU2514	0.619257	0.897818	0.187632	0.404407	0.187632	0.391058
OTU2515	0.261155	0.760182	0.0636026	0.271696	0.642835	0.708556
OTU2516	0.813664	1	0.0593464	0.271696	0.0593464	0.293441
OTU2517	0.196706	0.760182	0.196706	0.404407	0.196706	0.391058
OTU2518	0.0593464	0.760182	0.0593464	0.271696	0.0593464	0.293441
OTU2519	1	1	0.504985	0.571658	0.504985	0.564151
OTU252	0.196706	0.760182	0.196706	0.404407	0.4795	0.564151
OTU2520	0.261155	0.760182	0.0636026	0.271696	0.0636026	0.293441
OTU2521	0.157299	0.760182	0.0593464	0.271696	0.0593464	0.293441
OTU2522	0.196706	0.760182	0.196706	0.404407	0.196706	0.391058
OTU2523	0.4795	0.760182	0.196706	0.404407	0.196706	0.391058
OTU2524	0.504985	0.760182	0.504985	0.571658	0.504985	0.564151
OTU2525	0.268286	0.760182	0.0636026	0.271696	0.0636026	0.293441
OTU2526	0.1	0.760182	0.0765225	0.292224	0.0765225	0.302678
OTU2527	1	1	0.504985	0.571658	0.504985	0.564151
OTU2528	0.813664	1	0.504985	0.571658	0.504985	0.564151
OTU2529	0.0593464	0.760182	0.0593464	0.271696	0.0593464	0.293441
OTU253	0.0765225	0.760182	0.1	0.346951	0.1	0.356897
OTU2530	0.504985	0.760182	0.504985	0.571658	0.504985	0.564151
OTU2531	1	1	0.504985	0.571658	0.504985	0.564151
OTU2532	1	1	0.504985	0.571658	0.504985	0.564151
OTU2533	0.187632	0.760182	0.187632	0.404407	0.187632	0.391058
OTU2534	0.353679	0.760182	0.196706	0.404407	0.196706	0.391058
OTU2535	1	1	0.504985	0.571658	0.504985	0.564151
OTU2536	0.196706	0.760182	0.196706	0.404407	0.196706	0.391058
OTU2537	0.196706	0.760182	0.196706	0.404407	0.196706	0.391058
OTU2538	1	1	0.2	0.404407	0.4	0.564151
OTU2539	0.504985	0.760182	0.504985	0.571658	0.504985	0.564151
OTU254	0.504985	0.760182	0.504985	0.571658	0.504985	0.564151
OTU2540	0.504985	0.760182	0.504985	0.571658	0.504985	0.564151
OTU2541	0.157299	0.760182	0.0593464	0.271696	0.0593464	0.293441
OTU2542	0.504985	0.760182	0.504985	0.571658	0.504985	0.564151
OTU2543	0.504985	0.760182	0.504985	0.571658	0.504985	0.564151
OTU2544	0.619257	0.897818	0.187632	0.404407	1	1
OTU2545	0.504985	0.760182	0.504985	0.571658	0.504985	0.564151
OTU2546	0.196706	0.760182	0.196706	0.404407	0.196706	0.391058
OTU2547	0.196706	0.760182	0.196706	0.404407	0.196706	0.391058
OTU2548	1	1	0.504985	0.571658	0.504985	0.564151
OTU2549	0.196706	0.760182	0.196706	0.404407	0.196706	0.391058
OTU255	1	1	0.0636026	0.271696	0.0765225	0.302678
OTU2550	0.504985	0.760182	0.504985	0.571658	0.504985	0.564151
OTU2551	0.642835	0.897818	0.196706	0.404407	0.196706	0.391058
OTU2552	0.187632	0.760182	0.187632	0.404407	0.187632	0.391058
OTU2553	0.504985	0.760182	0.504985	0.571658	0.504985	0.564151
OTU2554	0.504985	0.760182	0.504985	0.571658	0.504985	0.564151
OTU2555	0.0765225	0.760182	0.0636026	0.271696	0.0636026	0.293441
OTU2556	1	1	0.504985	0.571658	0.504985	0.564151
OTU2557	0.504985	0.760182	0.504985	0.571658	0.504985	0.564151
OTU2558	0.813664	1	0.196706	0.404407	0.196706	0.391058
OTU2559	0.504985	0.760182	0.504985	0.571658	0.504985	0.564151
OTU256	1	1	0.657905	0.724358	0.0765225	0.302678
OTU2560	0.345779	0.760182	0.187632	0.404407	0.187632	0.391058
OTU2561	0.504985	0.760182	0.504985	0.571658	0.504985	0.564151
OTU2562	0.504985	0.760182	0.504985	0.571658	0.504985	0.564151
OTU2563	0.504985	0.760182	0.504985	0.571658	0.504985	0.564151
OTU2564	0.504985	0.760182	0.504985	0.571658	0.504985	0.564151
OTU2565	0.642835	0.897818	1	1	0.0721982	0.302678
OTU2566	0.504985	0.760182	0.504985	0.571658	0.504985	0.564151
OTU2567	0.504985	0.760182	0.504985	0.571658	0.504985	0.564151
OTU2568	0.196706	0.760182	0.196706	0.404407	0.196706	0.391058
OTU2569	1	1	0.504985	0.571658	0.504985	0.564151
OTU257	0.504985	0.760182	0.0593464	0.271696	0.0636026	0.293441
OTU2570	0.196706	0.760182	0.196706	0.404407	0.353679	0.564151
OTU2571	0.504985	0.760182	0.0468542	0.271696	0.0468542	0.293441
OTU2572	0.504985	0.760182	0.504985	0.571658	0.504985	0.564151
OTU2573	0.4795	0.760182	0.196706	0.404407	0.196706	0.391058
OTU2574	0.642835	0.897818	0.196706	0.404407	0.196706	0.391058
OTU2575	0.504985	0.760182	0.504985	0.571658	0.504985	0.564151
OTU2576	0.504985	0.760182	0.504985	0.571658	0.504985	0.564151
OTU2577	0.504985	0.760182	0.504985	0.571658	0.504985	0.564151
OTU2578	0.504985	0.760182	0.504985	0.571658	0.504985	0.564151
OTU2579	0.813664	1	0.187632	0.404407	0.187632	0.391058
OTU258	0.7	0.911479	0.1	0.346951	0.0765225	0.302678
OTU2580	0.500184	0.760182	0.196706	0.404407	0.196706	0.391058
OTU2581	1	1	0.504985	0.571658	0.504985	0.564151
OTU2582	1	1	0.196706	0.404407	0.196706	0.391058
OTU2583	0.504985	0.760182	0.504985	0.571658	0.504985	0.564151
OTU2584	0.813664	1	0.196706	0.404407	0.196706	0.391058
OTU2585	0.0593464	0.760182	0.0593464	0.271696	0.0593464	0.293441
OTU2586	1	1	0.504985	0.571658	0.504985	0.564151
OTU2587	0.196706	0.760182	0.196706	0.404407	0.196706	0.391058
OTU2588	0.504985	0.760182	0.504985	0.571658	0.504985	0.564151
OTU2589	0.196706	0.760182	0.196706	0.404407	0.196706	0.391058
OTU259	0.353679	0.760182	0.353679	0.571658	0.506555	0.564151
OTU2590	0.504985	0.760182	0.504985	0.571658	0.504985	0.564151
OTU2591	0.642835	0.897818	0.0593464	0.271696	0.0593464	0.293441
OTU2592	0.504985	0.760182	0.504985	0.571658	0.504985	0.564151
OTU2593	0.2	0.760182	0.0765225	0.292224	0.0636026	0.293441
OTU2594	0.813664	1	0.196706	0.404407	0.196706	0.391058
OTU2595	0.504985	0.760182	0.504985	0.571658	0.504985	0.564151
OTU2596	0.0593464	0.760182	0.0593464	0.271696	0.0593464	0.293441
OTU2597	0.504985	0.760182	0.504985	0.571658	0.504985	0.564151
OTU2598	0.504985	0.760182	0.504985	0.571658	0.504985	0.564151
OTU2599	0.653095	0.897818	0.0593464	0.271696	0.0593464	0.293441
OTU26	0.7	0.911479	0.7	0.748403	0.2	0.391058
OTU260	0.4	0.760182	0.0636026	0.271696	0.0636026	0.293441
OTU2600	0.642835	0.897818	0.196706	0.404407	0.4795	0.564151
OTU2601	0.504985	0.760182	0.504985	0.571658	0.504985	0.564151
OTU2602	0.619257	0.897818	0.504985	0.571658	0.504985	0.564151
OTU2603	0.619257	0.897818	0.187632	0.404407	0.187632	0.391058
OTU2604	0.504985	0.760182	0.504985	0.571658	0.504985	0.564151
OTU2605	0.504985	0.760182	0.504985	0.571658	0.504985	0.564151
OTU2606	0.504985	0.760182	0.504985	0.571658	0.504985	0.564151
OTU2607	0.504985	0.760182	0.504985	0.571658	0.504985	0.564151
OTU2608	0.504985	0.760182	0.504985	0.571658	0.504985	0.564151
OTU2609	0.375825	0.760182	0.0636026	0.271696	0.0636026	0.293441
OTU261	0.653095	0.897818	0.642835	0.718047	0.657905	0.718788
OTU2610	0.1	0.760182	0.1	0.346951	0.0765225	0.302678
OTU2611	0.4	0.760182	0.2	0.404407	0.115688	0.391058
OTU2612	0.196706	0.760182	0.196706	0.404407	0.196706	0.391058
OTU2613	0.187632	0.760182	0.187632	0.404407	0.187632	0.391058
OTU2614	0.196706	0.760182	0.196706	0.404407	0.196706	0.391058
OTU2615	1	1	0.504985	0.571658	0.504985	0.564151
OTU2616	0.504985	0.760182	0.504985	0.571658	0.504985	0.564151
OTU2617	0.504985	0.760182	0.504985	0.571658	0.504985	0.564151
OTU2618	1	1	0.0468542	0.271696	0.0468542	0.293441
OTU2619	0.504985	0.760182	0.504985	0.571658	0.504985	0.564151
OTU262	1	1	0.0636026	0.271696	0.0636026	0.293441
OTU2620	0.642835	0.897818	0.196706	0.404407	0.353679	0.564151
OTU2621	0.504985	0.760182	0.504985	0.571658	0.504985	0.564151
OTU2622	0.504985	0.760182	0.504985	0.571658	0.504985	0.564151
OTU2623	0.187632	0.760182	0.187632	0.404407	0.187632	0.391058
OTU2624	0.493563	0.760182	0.187632	0.404407	0.187632	0.391058
OTU2625	1	1	0.504985	0.571658	0.504985	0.564151
OTU2626	0.196706	0.760182	0.196706	0.404407	0.196706	0.391058
OTU2627	0.187632	0.760182	0.187632	0.404407	0.187632	0.391058
OTU2628	0.0468542	0.760182	0.0468542	0.271696	0.0468542	0.293441
OTU2629	1	1	0.187632	0.404407	0.187632	0.391058
OTU263	0.1	0.760182	0.0636026	0.271696	0.0636026	0.293441
OTU2630	0.4795	0.760182	0.196706	0.404407	0.196706	0.391058
OTU2631	1	1	0.504985	0.571658	0.504985	0.564151
OTU2632	0.353679	0.760182	0.196706	0.404407	0.196706	0.391058
OTU2633	0.504985	0.760182	0.504985	0.571658	0.504985	0.564151
OTU2634	0.504985	0.760182	0.504985	0.571658	0.504985	0.564151
OTU2635	0.504985	0.760182	0.504985	0.571658	0.504985	0.564151
OTU2636	0.504985	0.760182	0.504985	0.571658	0.504985	0.564151
OTU2637	1	1	0.504985	0.571658	0.504985	0.564151
OTU2638	0.504985	0.760182	0.504985	0.571658	0.504985	0.564151
OTU2639	0.504985	0.760182	0.504985	0.571658	0.504985	0.564151
OTU264	0.4	0.760182	0.1	0.346951	0.7	0.746651
OTU2640	0.813664	1	0.504985	0.571658	0.504985	0.564151
OTU2641	0.504985	0.760182	0.504985	0.571658	0.504985	0.564151
OTU2642	0.504985	0.760182	0.504985	0.571658	0.504985	0.564151
OTU2643	0.813664	1	0.187632	0.404407	0.187632	0.391058
OTU2644	1	1	0.504985	0.571658	0.504985	0.564151
OTU2645	0.375825	0.760182	0.0593464	0.271696	0.0593464	0.293441
OTU2646	0.504985	0.760182	0.504985	0.571658	0.504985	0.564151
OTU2647	1	1	0.504985	0.571658	0.504985	0.564151
OTU2648	0.187632	0.760182	0.187632	0.404407	0.187632	0.391058
OTU2649	1	1	0.504985	0.571658	0.504985	0.564151
OTU265	1	1	0.353679	0.571658	0.115688	0.391058
OTU2650	0.504985	0.760182	0.504985	0.571658	0.504985	0.564151
OTU2651	0.504985	0.760182	0.504985	0.571658	0.504985	0.564151
OTU2652	0.504985	0.760182	0.504985	0.571658	0.504985	0.564151
OTU2653	0.196706	0.760182	0.196706	0.404407	0.196706	0.391058
OTU2654	1	1	0.504985	0.571658	0.504985	0.564151
OTU2655	0.4795	0.760182	0.504985	0.571658	0.504985	0.564151
OTU2656	1	1	0.504985	0.571658	1	1
OTU2657	0.504985	0.760182	0.504985	0.571658	0.504985	0.564151
OTU2658	0.504985	0.760182	0.504985	0.571658	0.504985	0.564151
OTU2659	0.196706	0.760182	0.196706	0.404407	0.196706	0.391058
OTU266	0.268286	0.760182	0.0765225	0.292224	0.0636026	0.293441
OTU2660	0.196706	0.760182	0.196706	0.404407	0.196706	0.391058
OTU2661	1	1	0.504985	0.571658	0.504985	0.564151
OTU2662	0.0593464	0.760182	0.0593464	0.271696	0.0593464	0.293441
OTU2663	0.504985	0.760182	1	1	0.504985	0.564151
OTU2664	0.504985	0.760182	0.504985	0.571658	0.504985	0.564151
OTU2665	1	1	0.268286	0.536383	0.0765225	0.302678
OTU2666	0.813664	1	0.4795	0.571658	0.196706	0.391058
OTU2667	0.4795	0.760182	0.196706	0.404407	0.196706	0.391058
OTU2668	1	1	0.504985	0.571658	0.504985	0.564151
OTU2669	0.4795	0.760182	0.196706	0.404407	0.196706	0.391058
OTU267	0.4	0.760182	0.0636026	0.271696	0.0636026	0.293441
OTU2670	0.504985	0.760182	0.504985	0.571658	0.504985	0.564151
OTU2671	0.504985	0.760182	0.504985	0.571658	0.504985	0.564151
OTU2672	1	1	0.504985	0.571658	0.504985	0.564151
OTU2673	0.4	0.760182	0.0636026	0.271696	0.0636026	0.293441
OTU2674	0.504985	0.760182	0.504985	0.571658	0.504985	0.564151
OTU2675	0.4795	0.760182	0.196706	0.404407	0.196706	0.391058
OTU2676	0.504985	0.760182	0.504985	0.571658	0.504985	0.564151
OTU2677	0.504985	0.760182	0.504985	0.571658	0.504985	0.564151
OTU2678	1	1	0.504985	0.571658	0.504985	0.564151
OTU2679	1	1	0.504985	0.571658	0.504985	0.564151
OTU268	0.504985	0.760182	0.0636026	0.271696	0.0636026	0.293441
OTU2680	1	1	0.504985	0.571658	0.504985	0.564151
OTU2681	0.187632	0.760182	0.187632	0.404407	0.187632	0.391058
OTU2682	0.187632	0.760182	0.0468542	0.271696	0.0468542	0.293441
OTU2683	0.504985	0.760182	0.504985	0.571658	1	1
OTU2684	0.504985	0.760182	0.504985	0.571658	0.504985	0.564151
OTU2685	0.642835	0.897818	0.4795	0.571658	1	1
OTU2686	0.653095	0.897818	0.196706	0.404407	0.196706	0.391058
OTU2687	0.504985	0.760182	0.504985	0.571658	0.504985	0.564151
OTU2688	0.504985	0.760182	0.504985	0.571658	0.504985	0.564151
OTU2689	1	1	0.504985	0.571658	0.504985	0.564151
OTU269	0.7	0.911479	1	1	0.1	0.356897
OTU2690	0.504985	0.760182	0.504985	0.571658	0.504985	0.564151
OTU2691	1	1	0.504985	0.571658	0.504985	0.564151
OTU2692	0.196706	0.760182	0.196706	0.404407	0.196706	0.391058
OTU2693	0.504985	0.760182	0.504985	0.571658	0.504985	0.564151
OTU2694	0.504985	0.760182	0.504985	0.571658	0.504985	0.564151
OTU2695	1	1	0.504985	0.571658	1	1
OTU2696	0.504985	0.760182	0.504985	0.571658	0.504985	0.564151
OTU2697	0.619257	0.897818	0.187632	0.404407	1	1
OTU2698	0.504985	0.760182	0.504985	0.571658	0.504985	0.564151
OTU2699	0.4795	0.760182	0.504985	0.571658	0.504985	0.564151
OTU27	1	1	0.4	0.571658	0.2	0.391058
OTU270	0.121183	0.760182	0.0636026	0.271696	0.0636026	0.293441
OTU2700	0.504985	0.760182	0.504985	0.571658	0.504985	0.564151
OTU2701	0.504985	0.760182	0.504985	0.571658	0.504985	0.564151
OTU2702	1	1	0.196706	0.404407	0.196706	0.391058
OTU2703	1	1	0.504985	0.571658	0.504985	0.564151
OTU2704	0.196706	0.760182	0.196706	0.404407	0.196706	0.391058
OTU2705	0.506555	0.760182	0.0636026	0.271696	0.0636026	0.293441
OTU2706	0.504985	0.760182	0.504985	0.571658	1	1
OTU2707	1	1	0.504985	0.571658	0.504985	0.564151
OTU2708	0.504985	0.760182	0.504985	0.571658	0.504985	0.564151
OTU2709	0.504985	0.760182	1	1	0.504985	0.564151
OTU271	0.196706	0.760182	NA	NA	NA	NA
OTU2710	0.504985	0.760182	0.504985	0.571658	0.504985	0.564151
OTU2711	0.824778	1	0.0636026	0.271696	0.0636026	0.293441
OTU2712	0.504985	0.760182	0.504985	0.571658	0.504985	0.564151
OTU2713	0.0468542	0.760182	0.0468542	0.271696	0.0468542	0.293441
OTU2714	0.196706	0.760182	0.196706	0.404407	0.196706	0.391058
OTU2715	0.504985	0.760182	0.504985	0.571658	0.504985	0.564151
OTU2716	0.187632	0.760182	0.187632	0.404407	0.187632	0.391058
OTU2717	0.504985	0.760182	0.504985	0.571658	0.504985	0.564151
OTU2718	0.504985	0.760182	0.504985	0.571658	0.504985	0.564151
OTU2719	0.0468542	0.760182	0.0468542	0.271696	0.0468542	0.293441
OTU272	0.504985	0.760182	0.196706	0.404407	0.0636026	0.293441
OTU2720	0.4795	0.760182	0.196706	0.404407	0.196706	0.391058
OTU2721	0.504985	0.760182	0.504985	0.571658	0.504985	0.564151
OTU2722	1	1	0.504985	0.571658	0.504985	0.564151
OTU2723	0.196706	0.760182	0.196706	0.404407	0.196706	0.391058
OTU2724	0.504985	0.760182	0.504985	0.571658	0.504985	0.564151
OTU2725	0.1	0.760182	0.0636026	0.271696	0.0636026	0.293441
OTU2726	0.504985	0.760182	0.504985	0.571658	0.504985	0.564151
OTU2727	0.504985	0.760182	0.504985	0.571658	0.504985	0.564151
OTU2728	0.642835	0.897818	0.0593464	0.271696	0.0593464	0.293441
OTU2729	0.0593464	0.760182	0.0593464	0.271696	0.0593464	0.293441
OTU273	1	1	1	1	0.0636026	0.293441
OTU2730	1	1	0.504985	0.571658	0.504985	0.564151
OTU2731	NA	NA	NA	NA	NA	NA
OTU2732	0.504985	0.760182	1	1	0.504985	0.564151
OTU2733	0.504985	0.760182	0.504985	0.571658	0.504985	0.564151
OTU2734	0.813664	1	0.0593464	0.271696	0.0593464	0.293441
OTU2735	0.504985	0.760182	0.504985	0.571658	0.504985	0.564151
OTU2736	0.504985	0.760182	0.504985	0.571658	1	1
OTU2737	1	1	0.504985	0.571658	0.504985	0.564151
OTU2738	0.813664	1	0.504985	0.571658	0.504985	0.564151
OTU2739	0.504985	0.760182	0.504985	0.571658	0.504985	0.564151
OTU274	0.0721982	0.760182	0.0721982	0.292224	0.0721982	0.302678
OTU2740	0.4795	0.760182	0.504985	0.571658	0.504985	0.564151
OTU2741	0.504985	0.760182	0.504985	0.571658	0.504985	0.564151
OTU2742	0.196706	0.760182	0.196706	0.404407	0.196706	0.391058
OTU2743	0.504985	0.760182	0.504985	0.571658	0.504985	0.564151
OTU2744	0.4795	0.760182	0.196706	0.404407	0.196706	0.391058
OTU2745	0.0468542	0.760182	0.0468542	0.271696	0.0468542	0.293441
OTU2746	0.0468542	0.760182	0.0468542	0.271696	0.0468542	0.293441
OTU2747	0.0593464	0.760182	0.0593464	0.271696	0.0593464	0.293441
OTU2748	0.504985	0.760182	0.504985	0.571658	0.504985	0.564151
OTU2749	1	1	0.504985	0.571658	0.504985	0.564151
OTU275	0.504985	0.760182	0.504985	0.571658	0.504985	0.564151
OTU2750	0.504985	0.760182	0.504985	0.571658	0.504985	0.564151
OTU2751	0.504985	0.760182	0.504985	0.571658	0.504985	0.564151
OTU2752	0.504985	0.760182	0.504985	0.571658	0.504985	0.564151
OTU2753	0.187632	0.760182	0.187632	0.404407	0.187632	0.391058
OTU2754	1	1	1	1	0.504985	0.564151
OTU2755	0.504985	0.760182	0.504985	0.571658	0.504985	0.564151
OTU2756	1	1	0.504985	0.571658	0.504985	0.564151
OTU2757	0.504985	0.760182	0.504985	0.571658	0.504985	0.564151
OTU2758	0.504985	0.760182	0.504985	0.571658	0.504985	0.564151
OTU2759	0.157299	0.760182	0.0593464	0.271696	0.0593464	0.293441
OTU276	0.657905	0.897818	1	1	0.493563	0.564151
OTU2760	0.504985	0.760182	0.504985	0.571658	0.504985	0.564151
OTU2761	0.504985	0.760182	0.504985	0.571658	0.504985	0.564151
OTU2762	0.504985	0.760182	0.504985	0.571658	0.504985	0.564151
OTU2763	0.619257	0.897818	0.187632	0.404407	0.187632	0.391058
OTU2764	0.504985	0.760182	0.504985	0.571658	0.504985	0.564151
OTU2765	0.504985	0.760182	0.504985	0.571658	0.504985	0.564151
OTU2766	0.504985	0.760182	0.504985	0.571658	0.504985	0.564151
OTU2767	0.187632	0.760182	0.187632	0.404407	0.187632	0.391058
OTU2768	0.196706	0.760182	0.196706	0.404407	0.196706	0.391058
OTU2769	0.187632	0.760182	0.187632	0.404407	0.187632	0.391058
OTU277	0.824778	1	0.506555	0.571658	0.824778	0.868703
OTU2770	1	1	0.504985	0.571658	0.504985	0.564151
OTU2771	0.504985	0.760182	0.504985	0.571658	0.504985	0.564151
OTU2772	0.4795	0.760182	0.196706	0.404407	0.196706	0.391058
OTU2773	0.353679	0.760182	1	1	0.824778	0.868703
OTU2774	0.504985	0.760182	0.504985	0.571658	0.504985	0.564151
OTU2775	0.16416	0.760182	0.0765225	0.292224	0.121183	0.391058
OTU2776	1	1	0.504985	0.571658	0.504985	0.564151
OTU2777	0.504985	0.760182	0.504985	0.571658	0.504985	0.564151
OTU2778	0.504985	0.760182	0.504985	0.571658	0.504985	0.564151
OTU2779	1	1	0.196706	0.404407	0.196706	0.391058
OTU278	0.4	0.760182	1	1	0.16416	0.391058
OTU2780	0.504985	0.760182	0.504985	0.571658	0.504985	0.564151
OTU2781	0.504985	0.760182	0.504985	0.571658	0.504985	0.564151
OTU2782	1	1	0.504985	0.571658	0.504985	0.564151
OTU2783	0.196706	0.760182	0.196706	0.404407	0.196706	0.391058
OTU2784	0.504985	0.760182	0.504985	0.571658	0.504985	0.564151
OTU2785	0.504985	0.760182	0.504985	0.571658	1	1
OTU2786	0.504985	0.760182	0.504985	0.571658	0.504985	0.564151
OTU2787	0.504985	0.760182	0.504985	0.571658	0.504985	0.564151
OTU2788	0.504985	0.760182	0.504985	0.571658	0.504985	0.564151
OTU2789	0.504985	0.760182	0.504985	0.571658	0.504985	0.564151
OTU279	0.4	0.760182	0.0636026	0.271696	0.0636026	0.293441
OTU2790	0.504985	0.760182	0.504985	0.571658	0.504985	0.564151
OTU2791	0.504985	0.760182	0.504985	0.571658	0.504985	0.564151
OTU2792	0.504985	0.760182	0.504985	0.571658	0.504985	0.564151
OTU2793	0.0765225	0.760182	0.0593464	0.271696	0.0593464	0.293441
OTU2794	0.268286	0.760182	0.0636026	0.271696	0.0636026	0.293441
OTU2795	0.619257	0.897818	0.187632	0.404407	0.187632	0.391058
OTU2796	0.504985	0.760182	0.504985	0.571658	0.504985	0.564151
[truncated: 1,971 more rows]

## Sheet: Table S4
Table S4 Basic sequencing information of samples
Sample Name	Raw PE(#)	Raw Tags(#)	Clean Tags(#)	Effective Tags	Base(nt)	Avglen(nt)	Q20	Q30	GC%	Effective%
con2	76895	76738	76359	59269	24845980	419	98.59	95.24	53	77.08
con3	83963	83485	82876	63693	26757225	420	98.59	95.23	52.85	75.86
con4	81745	81132	80454	63594	26758969	421	98.58	95.23	52.87	77.8
ig11	82136	82037	81678	64615	26952758	417	98.75	95.59	52.63	78.67
ig12	86861	86809	86461	66255	27799981	420	98.63	95.31	52.67	76.28
ig13	85871	84662	83631	65042	27431008	422	98.49	94.95	52.08	75.74
im16	83354	83203	82561	64003	26848011	419	98.46	94.95	52.54	76.78
im17	82613	82247	81643	64500	27112345	420	98.54	95.05	53.24	78.07
im18	84595	83816	82692	62463	26090384	418	98.41	94.81	52.01	73.84
iv1	91463	91103	90294	69686	29183914	419	98.37	94.61	51.12	76.19
iv24	84291	83932	83115	63349	26881937	424	98.35	94.56	52.51	75.16
iv25	84859	84604	83862	64515	27147093	421	98.33	94.66	51.98	76.03
Raw PE: original PE reads.
Raw Tags(#): the sequence of Tags obtained by splicing.
Clean Tags(#): the sequence of tags filtered by low-quality and short-length sequences.
Effective Tags: the sequence of Tags that are finally used for subsequent analysis after filtering chimeras.
Base(nt): the number of bases in the final Effective Data.
Avglen(nt): the average length of Effective Tag.
Effective%: the percentage of the number of Effective Tags to the number of Raw PES.
